# Supplementary material for: 2-(2-Methyl­anilino)-N′-(propan-2-yl­idene)acetohydrazide
Source: Acta Crystallogr Sect E Struct Rep Online. 2009 Oct 31;65(Pt 11):o2918. doi: 10.1107/S1600536809044353 (PMC2970964; doi:10.1107/S1600536809044353)
Supplement: Supplementary file 1 [file e-65-o2918-sup1.cif]

##############################################################################
###                                                                        ###
###        Electronic paper (Acta Crystallographica Section E)             ###
###                                                                        ###
##############################################################################
#                                                                            #
# This CIF contains the data in a paper accepted for publication in Acta     #
# Crystallographica Section E. It conforms to the requirements of Notes      #
# for Authors for Section E, and has been peer reviewed under the auspices   #
# of the IUCr Commission on Journals.                                        #
#                                                                            #
# Full details of the Crystallographic Information File format               #
# are given in the paper "The Crystallographic Information File (CIF):       #
# a New Standard Archive File for Crystallography" by S. R. Hall, F. H.      #
# Allen and I. D. Brown [Acta Cryst. (1991), A47, 655-685].                  #
#                                                                            #
# The current version of the core CIF dictionary is obtainable from          #
# ftp://ftp.iucr.org/pub/cif_core.dic. The current version number is 2.4.    #
#                                                                            #
# Software is freely available for graphical display of the structure(s) in  #
# this CIF.  For information consult the CIF home page http://www.iucr.org/  #
# cif/home.html                                                              #
#                                                                            #
# This file may be used for bona fide research purposes within the           #
# scientific community so long as proper attribution is given to the journal # 
# article from which it was obtained.                                        #
#                                                                            #
##############################################################################
                                             
data_global
_audit_creation_method     ?
_journal_date_recd_electronic     2009-10-25
_journal_date_accepted     2009-10-25
_journal_name_full     'Acta Crystallographica, Section E'
_journal_year     2009
_journal_volume     65
_journal_issue     11
_journal_page_first     o2918
_journal_page_last     o2918
_journal_paper_category     QO
_journal_coeditor_code     HB5183
_publ_contact_author
;
Muhammad Nawaz Tahir
University of Sargodha
Department of Physics
Sargodha
Pakistan
;
_publ_contact_author_email     'dmntahir_uos@yahoo.com'
_publ_contact_author_fax     '0092 48 32 22 121'
_publ_contact_author_phone     '0092 48 92 30 914'
_publ_section_title
;
2-(2-Methylanilino)-<i>N</i>'-(propan-2-ylidene)acetohydrazide
;
loop_
    _publ_author_name
    _publ_author_address
    'Muhammad Salim'
;
Institute of Chemistry
University of the Punjab
Lahore
Pakistan
;
    'Zaid Mahmood'
;
Institute of Chemistry
University of the Punjab
Lahore
Pakistan
;
    'Tahir, M. Nawaz'
;
Department of Physics
University of Sargodha
Sargodha
Pakistan
;
    'Saeed Ahmad'
;
Department of Chemistry
Gomal University
Dera Ismail Khan
Pakistan
;
    'Azhar Saeed'
;
Institute of Chemistry
University of the Punjab
Lahore
Pakistan
;
data_I
_audit_creation_method     SHELXL-97
_chemical_name_systematic
;
-(2-Methylanilino)-<i>N</i>'-(propan-2-ylidene)acetohydrazide
;
_chemical_name_common     ?
_chemical_formula_moiety     'C12 H17 N3 O'
_chemical_formula_sum     'C12 H17 N3 O'
_chemical_formula_iupac     'C12 H17 N3 O'
_chemical_formula_weight     219.29
_symmetry_cell_setting     monoclinic
_symmetry_space_group_name_H-M     'P 21/n'
_symmetry_space_group_name_Hall     '-P 2yn'
loop_
    _symmetry_equiv_pos_site_id
    _symmetry_equiv_pos_as_xyz
    1 x,y,z
    2 1/2-x,1/2+y,1/2-z
    3 -x,-y,-z
    4 1/2+x,1/2-y,1/2+z
_cell_length_a     13.2194(9)
_cell_length_b     4.3865(3)
_cell_length_c     21.7413(13)
_cell_angle_alpha     90
_cell_angle_beta     103.433(3)
_cell_angle_gamma     90
_cell_volume     1226.22(14)
_cell_formula_units_Z     4
_cell_measurement_reflns_used     2998
_cell_measurement_theta_min     2.96
_cell_measurement_theta_max     28.17
_cell_measurement_temperature     296(2)
_exptl_crystal_description     Prism
_exptl_crystal_colour     Colourless
_exptl_crystal_size_max     0.28
_exptl_crystal_size_mid     0.25
_exptl_crystal_size_min     0.22
_exptl_crystal_density_diffrn     1.188
_exptl_crystal_density_meas     ?
_exptl_crystal_density_method     'not measured'
_exptl_crystal_F_000     472
_exptl_absorpt_coefficient_mu     0.078
_exptl_absorpt_correction_type     multi-scan
_exptl_absorpt_process_details     '(SADABS; Bruker, 2005)'
_exptl_absorpt_correction_T_min     0.979
_exptl_absorpt_correction_T_max     0.984
_exptl_special_details
;
;
_diffrn_ambient_temperature     296(2)
_diffrn_radiation_type     MoK\a
_diffrn_radiation_wavelength     0.71073
_diffrn_radiation_source     'fine-focus sealed tube'
_diffrn_radiation_monochromator     graphite
_diffrn_measurement_device_type     'Bruker Kappa APEXII CCD'
_diffrn_measurement_method     \w
_diffrn_detector_area_resol_mean     7.40
_diffrn_reflns_number     13485
_diffrn_reflns_av_R_equivalents     0.0403
_diffrn_reflns_av_sigmaI/netI     0.0355
_diffrn_reflns_theta_min     2.96
_diffrn_reflns_theta_max     28.17
_diffrn_reflns_theta_full     28.17
_diffrn_measured_fraction_theta_max     0.998
_diffrn_measured_fraction_theta_full     0.998
_diffrn_reflns_limit_h_min     -17
_diffrn_reflns_limit_h_max     17
_diffrn_reflns_limit_k_min     -5
_diffrn_reflns_limit_k_max     5
_diffrn_reflns_limit_l_min     -28
_diffrn_reflns_limit_l_max     28
_diffrn_standards_number     0
_diffrn_standards_interval_count     ?
_diffrn_standards_interval_time     ?
_diffrn_standards_decay_%     ?
_refine_special_details
;
Refinement of <i>F</i>^2^ against ALL reflections. The weighted <i>R</i>-factor
<i>wR</i> and goodness of fit <i>S</i> are based on <i>F</i>^2^, conventional
<i>R</i>-factors <i>R</i> are based on <i>F</i>, with <i>F</i> set to zero for
negative <i>F</i>^2^. The threshold expression of <i>F</i>^2^ >
\s(<i>F</i>^2^) is used only for calculating <i>R</i>-factors(gt) <i>etc</i>.
and is not relevant to the choice of reflections for refinement.
<i>R</i>-factors based on <i>F</i>^2^ are statistically about twice as large
as those based on <i>F</i>, and <i>R</i>- factors based on ALL data will be
even larger.
;
_reflns_number_total     2998
_reflns_number_gt     1608
_reflns_threshold_expression     I>2\s(I)
_refine_ls_structure_factor_coef     Fsqd
_refine_ls_matrix_type     full
_refine_ls_R_factor_all     0.1013
_refine_ls_R_factor_gt     0.0481
_refine_ls_wR_factor_gt     0.1205
_refine_ls_wR_factor_ref     0.1660
_refine_ls_goodness_of_fit_ref     0.997
_refine_ls_restrained_S_all     0.997
_refine_ls_number_reflns     2998
_refine_ls_number_parameters     148
_refine_ls_number_restraints     0
_refine_ls_hydrogen_treatment     mixed
_refine_ls_weighting_scheme     calc
_refine_ls_weighting_details
         'calc w=1/[\s^2^(Fo^2^)+(0.0670P)^2^+0.3661P] where P=(Fo^2^+2Fc^2^)/3'
_atom_sites_solution_hydrogens     geom
_atom_sites_solution_primary     direct
_atom_sites_solution_secondary     difmap
_refine_ls_shift/su_max     0.000
_refine_ls_shift/su_mean     0.000
_refine_diff_density_max     0.175
_refine_diff_density_min     -0.159
loop_
    _atom_type_symbol
    _atom_type_description
    _atom_type_scat_dispersion_real
    _atom_type_scat_dispersion_imag
    _atom_type_scat_source
    'C' 'C' 0.0033 0.0016
                         'International Tables Vol C Tables 4.2.6.8 and 6.1.1.4'
    'H' 'H' 0.0000 0.0000
                         'International Tables Vol C Tables 4.2.6.8 and 6.1.1.4'
    'N' 'N' 0.0061 0.0033
                         'International Tables Vol C Tables 4.2.6.8 and 6.1.1.4'
    'O' 'O' 0.0106 0.0060
                         'International Tables Vol C Tables 4.2.6.8 and 6.1.1.4'
_computing_data_collection     'APEX2 (Bruker, 2007)'
_computing_cell_refinement     'SAINT (Bruker, 2007)'
_computing_data_reduction     'SAINT (Bruker, 2007)'
_computing_structure_solution     'SHELXS97 (Sheldrick, 2008)'
_computing_structure_refinement     'SHELXL97 (Sheldrick, 2008)'
_computing_molecular_graphics
                              'ORTEP-3 (Farrugia, 1997) and PLATON (Spek, 2009)'
_computing_publication_material
;
WinGX (Farrugia, 1999) and PLATON (Spek, 2009)
;
loop_
    _atom_site_type_symbol
    _atom_site_label
    _atom_site_fract_x
    _atom_site_fract_y
    _atom_site_fract_z
    _atom_site_U_iso_or_equiv
    _atom_site_thermal_displace_type
    _atom_site_calc_flag
    _atom_site_refinement_flags
    _atom_site_occupancy
    O O1 0.47742(12) 0.3771(4) 0.42354(7) 0.0780(6) Uani . . 1.000
    N N1 0.53042(16) 0.2794(5) 0.31712(8) 0.0739(7) Uani . . 1.000
    N N2 0.61215(13) 0.6771(4) 0.46619(8) 0.0572(6) Uani . . 1.000
    N N3 0.70384(12) 0.8122(4) 0.46023(7) 0.0550(5) Uani . . 1.000
    C C1 0.54130(15) 0.2216(5) 0.25657(8) 0.0537(6) Uani . . 1.000
    C C2 0.46554(16) 0.0463(5) 0.21591(9) 0.0597(7) Uani . . 1.000
    C C3 0.47980(19) -0.0121(6) 0.15595(10) 0.0751(9) Uani . . 1.000
    C C4 0.5629(2) 0.0969(6) 0.13542(10) 0.0768(9) Uani . . 1.000
    C C5 0.63565(18) 0.2686(6) 0.17511(10) 0.0704(8) Uani . . 1.000
    C C6 0.62626(15) 0.3307(5) 0.23575(9) 0.0622(7) Uani . . 1.000
    C C7 0.59948(16) 0.4699(5) 0.36058(9) 0.0551(7) Uani . . 1.000
    C C8 0.55802(15) 0.5040(5) 0.41921(8) 0.0536(6) Uani . . 1.000
    C C9 0.75244(15) 0.9750(4) 0.50608(9) 0.0524(6) Uani . . 1.000
    C C10 0.71970(17) 1.0357(6) 0.56608(9) 0.0674(8) Uani . . 1.000
    C C11 0.85192(17) 1.1136(6) 0.49869(11) 0.0728(8) Uani . . 1.000
    C C12 0.3731(2) -0.0733(7) 0.23729(13) 0.0865(10) Uani . . 1.000
    H H1 0.478(2) 0.222(6) 0.3270(12) 0.0887 Uiso . . 1.000
    H H2 0.5864(16) 0.694(5) 0.4998(11) 0.0686 Uiso . . 1.000
    H H3 0.43077 -0.13040 0.12853 0.0902 Uiso . . 1.000
    H H4 0.56980 0.05417 0.09469 0.0922 Uiso . . 1.000
    H H5 0.69216 0.34476 0.16126 0.0845 Uiso . . 1.000
    H H6 0.67688 0.44581 0.26275 0.0747 Uiso . . 1.000
    H H7A 0.6053(16) 0.673(5) 0.3444(10) 0.0661 Uiso . . 1.000
    H H7B 0.6679(17) 0.383(5) 0.3735(10) 0.0661 Uiso . . 1.000
    H H10A 0.65304 1.13419 0.55670 0.1011 Uiso . . 1.000
    H H10B 0.76993 1.16536 0.59273 0.1011 Uiso . . 1.000
    H H10C 0.71507 0.84643 0.58744 0.1011 Uiso . . 1.000
    H H11A 0.86472 1.05450 0.45867 0.1092 Uiso . . 1.000
    H H11B 0.90797 1.04383 0.53216 0.1092 Uiso . . 1.000
    H H11C 0.84711 1.33164 0.50050 0.1092 Uiso . . 1.000
    H H12A 0.39624 -0.20103 0.27369 0.1299 Uiso . . 1.000
    H H12B 0.33007 -0.18975 0.20383 0.1299 Uiso . . 1.000
    H H12C 0.33383 0.09441 0.24803 0.1299 Uiso . . 1.000
loop_
    _atom_site_aniso_label
    _atom_site_aniso_U_11
    _atom_site_aniso_U_22
    _atom_site_aniso_U_33
    _atom_site_aniso_U_12
    _atom_site_aniso_U_13
    _atom_site_aniso_U_23
    O1 0.0743(10) 0.1126(13) 0.0574(9) -0.0338(9) 0.0366(7) -0.0246(8)
    N1 0.0746(12) 0.1060(16) 0.0500(10) -0.0339(11) 0.0325(9) -0.0234(10)
    N2 0.0590(10) 0.0746(12) 0.0433(9) -0.0111(8) 0.0229(7) -0.0086(8)
    N3 0.0568(9) 0.0646(10) 0.0474(9) -0.0067(8) 0.0196(7) -0.0032(8)
    C1 0.0570(11) 0.0650(12) 0.0420(10) 0.0042(9) 0.0173(8) -0.0040(9)
    C2 0.0613(12) 0.0670(13) 0.0512(11) 0.0067(10) 0.0141(9) -0.0076(10)
    C3 0.0838(16) 0.0852(17) 0.0534(12) 0.0070(13) 0.0099(11) -0.0179(12)
    C4 0.0926(17) 0.0973(18) 0.0456(11) 0.0234(15) 0.0262(12) -0.0069(12)
    C5 0.0678(13) 0.0986(18) 0.0523(12) 0.0206(13) 0.0291(11) 0.0085(12)
    C6 0.0561(11) 0.0851(15) 0.0489(11) 0.0012(10) 0.0192(9) -0.0021(10)
    C7 0.0580(11) 0.0679(14) 0.0431(10) -0.0073(10) 0.0195(9) -0.0039(10)
    C8 0.0571(11) 0.0649(12) 0.0426(10) -0.0054(10) 0.0192(8) -0.0049(9)
    C9 0.0565(10) 0.0556(11) 0.0467(10) -0.0007(9) 0.0152(8) 0.0010(9)
    C10 0.0738(14) 0.0787(15) 0.0522(12) -0.0106(12) 0.0198(10) -0.0122(11)
    C11 0.0697(13) 0.0839(16) 0.0685(14) -0.0171(12) 0.0234(11) -0.0067(12)
    C12 0.0758(15) 0.102(2) 0.0831(17) -0.0268(14) 0.0212(13) -0.0220(15)
_geom_special_details
;
Bond distances, angles <i>etc</i>. have been calculated using the rounded
fractional coordinates. All su's are estimated from the variances of the
(full) variance-covariance matrix. The cell e.s.d.'s are taken into account in
the estimation of distances, angles and torsion angles
;
loop_
    _geom_bond_atom_site_label_1
    _geom_bond_atom_site_label_2
    _geom_bond_site_symmetry_1
    _geom_bond_site_symmetry_2
    _geom_bond_distance
    _geom_bond_publ_flag
    O1 C8 . . 1.225(3) no
    N1 C1 . . 1.381(2) no
    N1 C7 . . 1.423(3) no
    N2 N3 . . 1.382(2) no
    N2 C8 . . 1.339(3) no
    N3 C9 . . 1.272(2) no
    N1 H1 . . 0.81(3) no
    N2 H2 . . 0.88(2) no
    C1 C2 . . 1.402(3) no
    C1 C6 . . 1.390(3) no
    C2 C3 . . 1.384(3) no
    C2 C12 . . 1.500(4) no
    C3 C4 . . 1.365(4) no
    C4 C5 . . 1.361(3) no
    C5 C6 . . 1.380(3) no
    C7 C8 . . 1.507(3) no
    C9 C11 . . 1.491(3) no
    C9 C10 . . 1.491(3) no
    C3 H3 . . 0.9300 no
    C4 H4 . . 0.9300 no
    C5 H5 . . 0.9300 no
    C6 H6 . . 0.9300 no
    C7 H7A . . 0.97(2) no
    C7 H7B . . 0.96(2) no
    C10 H10A . . 0.9600 no
    C10 H10B . . 0.9600 no
    C10 H10C . . 0.9600 no
    C11 H11A . . 0.9600 no
    C11 H11B . . 0.9600 no
    C11 H11C . . 0.9600 no
    C12 H12A . . 0.9600 no
    C12 H12B . . 0.9600 no
    C12 H12C . . 0.9600 no
loop_
    _geom_angle_atom_site_label_1
    _geom_angle_atom_site_label_2
    _geom_angle_atom_site_label_3
    _geom_angle_site_symmetry_1
    _geom_angle_site_symmetry_2
    _geom_angle_site_symmetry_3
    _geom_angle
    _geom_angle_publ_flag
    C1 N1 C7 . . . 123.25(19) no
    N3 N2 C8 . . . 119.78(16) no
    N2 N3 C9 . . . 117.48(16) no
    C7 N1 H1 . . . 117.5(18) no
    C1 N1 H1 . . . 118.7(18) no
    N3 N2 H2 . . . 124.1(15) no
    C8 N2 H2 . . . 116.2(15) no
    N1 C1 C2 . . . 118.99(19) no
    N1 C1 C6 . . . 121.23(19) no
    C2 C1 C6 . . . 119.78(17) no
    C3 C2 C12 . . . 121.8(2) no
    C1 C2 C3 . . . 117.5(2) no
    C1 C2 C12 . . . 120.72(19) no
    C2 C3 C4 . . . 122.7(2) no
    C3 C4 C5 . . . 119.4(2) no
    C4 C5 C6 . . . 120.5(2) no
    C1 C6 C5 . . . 120.14(19) no
    N1 C7 C8 . . . 108.46(18) no
    O1 C8 N2 . . . 121.29(17) no
    O1 C8 C7 . . . 120.90(18) no
    N2 C8 C7 . . . 117.81(18) no
    N3 C9 C11 . . . 116.23(18) no
    C10 C9 C11 . . . 117.65(18) no
    N3 C9 C10 . . . 126.12(19) no
    C2 C3 H3 . . . 119.00 no
    C4 C3 H3 . . . 119.00 no
    C3 C4 H4 . . . 120.00 no
    C5 C4 H4 . . . 120.00 no
    C4 C5 H5 . . . 120.00 no
    C6 C5 H5 . . . 120.00 no
    C1 C6 H6 . . . 120.00 no
    C5 C6 H6 . . . 120.00 no
    N1 C7 H7A . . . 113.1(13) no
    N1 C7 H7B . . . 112.1(13) no
    C8 C7 H7A . . . 106.9(13) no
    C8 C7 H7B . . . 107.1(13) no
    H7A C7 H7B . . . 108.8(19) no
    C9 C10 H10A . . . 109.00 no
    C9 C10 H10B . . . 109.00 no
    C9 C10 H10C . . . 109.00 no
    H10A C10 H10B . . . 109.00 no
    H10A C10 H10C . . . 109.00 no
    H10B C10 H10C . . . 109.00 no
    C9 C11 H11A . . . 109.00 no
    C9 C11 H11B . . . 109.00 no
    C9 C11 H11C . . . 109.00 no
    H11A C11 H11B . . . 109.00 no
    H11A C11 H11C . . . 109.00 no
    H11B C11 H11C . . . 109.00 no
    C2 C12 H12A . . . 109.00 no
    C2 C12 H12B . . . 109.00 no
    C2 C12 H12C . . . 109.00 no
    H12A C12 H12B . . . 109.00 no
    H12A C12 H12C . . . 109.00 no
    H12B C12 H12C . . . 109.00 no
loop_
    _geom_torsion_atom_site_label_1
    _geom_torsion_atom_site_label_2
    _geom_torsion_atom_site_label_3
    _geom_torsion_atom_site_label_4
    _geom_torsion_site_symmetry_1
    _geom_torsion_site_symmetry_2
    _geom_torsion_site_symmetry_3
    _geom_torsion_site_symmetry_4
    _geom_torsion
    _geom_torsion_publ_flag
    C7 N1 C1 C2 . . . . -176.0(2) no
    C7 N1 C1 C6 . . . . 4.8(3) no
    C1 N1 C7 C8 . . . . 174.7(2) no
    C8 N2 N3 C9 . . . . 179.89(19) no
    N3 N2 C8 O1 . . . . 178.75(19) no
    N3 N2 C8 C7 . . . . -1.3(3) no
    N2 N3 C9 C10 . . . . -0.2(3) no
    N2 N3 C9 C11 . . . . 179.05(18) no
    N1 C1 C2 C3 . . . . -178.8(2) no
    N1 C1 C2 C12 . . . . 0.9(3) no
    C6 C1 C2 C3 . . . . 0.4(3) no
    C6 C1 C2 C12 . . . . -179.9(2) no
    N1 C1 C6 C5 . . . . 179.7(2) no
    C2 C1 C6 C5 . . . . 0.5(3) no
    C1 C2 C3 C4 . . . . -0.9(4) no
    C12 C2 C3 C4 . . . . 179.4(2) no
    C2 C3 C4 C5 . . . . 0.4(4) no
    C3 C4 C5 C6 . . . . 0.5(4) no
    C4 C5 C6 C1 . . . . -0.9(4) no
    N1 C7 C8 O1 . . . . 0.2(3) no
    N1 C7 C8 N2 . . . . -179.80(19) no
loop_
    _geom_hbond_atom_site_label_D
    _geom_hbond_atom_site_label_H
    _geom_hbond_atom_site_label_A
    _geom_hbond_site_symmetry_A
    _geom_hbond_distance_DH
    _geom_hbond_distance_HA
    _geom_hbond_distance_DA
    _geom_hbond_angle_DHA
    _geom_hbond_publ_flag
    N1 H1 O1 . 0.81(3) 2.21(3) 2.604(2) 110(2) yes
    N2 H2 O1 3_666 0.88(2) 2.06(2) 2.920(2) 166(2) yes
