# Supplementary material for: 2-(2-Methyl­anilino)-N′-(propan-2-yl­idene)acetohydrazide
Source: Acta Crystallogr Sect E Struct Rep Online. 2009 Oct 31;65(Pt 11):o2918. doi: 10.1107/S1600536809044353 (PMC2970964; doi:10.1107/S1600536809044353)
Supplement: Supplementary file 2 [file e-65-o2918-Isup2.hkl]

#
# h,k,l, Fc-squared, Fo-squared, sigma(Fo-squared) and status flag
#
data_I
_shelx_title ' AZH_S7BA in P2(1)/n'
_shelx_refln_list_code          4
_shelx_F_calc_maximum      139.37
_exptl_crystal_F_000       472.00
_reflns_d_resolution_high  0.7527
 
loop_
 _symmetry_equiv_pos_as_xyz
 'x, y, z'
 '-x+1/2, y+1/2, -z+1/2'
 '-x, -y, -z'
 'x-1/2, -y-1/2, z-1/2'
 
_cell_length_a    13.2194
_cell_length_b     4.3865
_cell_length_c    21.7413
_cell_angle_alpha  90.000
_cell_angle_beta  103.433
_cell_angle_gamma  90.000
 
_shelx_F_squared_multiplier     1.000
 
loop_
 _refln_index_h
 _refln_index_k
 _refln_index_l
 _refln_F_squared_calc
 _refln_F_squared_meas
 _refln_F_squared_sigma
 _refln_observed_status
   2   0   0     5161.18     5105.25     87.89 o
   4   0   0        1.35       -0.26      0.51 o
   6   0   0        0.04        0.11      0.82 o
   8   0   0      324.86      298.50      7.33 o
  10   0   0       52.83       52.14      2.73 o
  12   0   0      223.04      244.84      7.99 o
  14   0   0       13.66       15.06      2.59 o
  16   0   0        0.06       -2.24      2.24 o
   1   1   0       65.89       54.05      1.82 o
   2   1   0      406.26      358.23      5.30 o
   3   1   0      202.72      176.66      2.45 o
   4   1   0      669.90      627.55      8.68 o
   5   1   0      819.85      832.25     11.98 o
   6   1   0       11.76       10.37      0.75 o
   7   1   0       98.47       82.51      2.16 o
   8   1   0      131.02      120.19      3.07 o
   9   1   0        0.02       -0.99      0.99 o
  10   1   0       11.03       14.07      1.49 o
  11   1   0       11.55       13.42      1.56 o
  12   1   0       17.86       13.34      1.62 o
  13   1   0        1.07       -1.34      1.34 o
  14   1   0        6.91        5.77      1.46 o
  15   1   0        0.25       -0.75      1.66 o
  16   1   0        1.17       -0.53      2.21 o
   0   2   0      148.91      161.13      6.18 o
   1   2   0       35.32       32.26      1.77 o
   2   2   0        0.16       -0.42      0.42 o
   3   2   0      673.32      620.08      9.66 o
   4   2   0      208.19      205.66      3.62 o
   5   2   0       14.41        5.99      1.04 o
   6   2   0      162.14      155.01      2.90 o
   7   2   0        0.07       -0.71      0.71 o
   8   2   0        0.24       -0.62      0.78 o
   9   2   0       16.58       15.96      1.53 o
  10   2   0       29.05       26.03      2.19 o
  11   2   0        0.13       -0.96      1.12 o
  12   2   0       20.95       20.18      1.66 o
  13   2   0        0.30        0.30      1.26 o
  14   2   0        0.48       -0.64      1.32 o
  15   2   0        0.00       -1.42      1.42 o
  16   2   0        0.08       -1.81      2.44 o
   1   3   0       84.09       91.57      3.40 o
   2   3   0        0.85        0.56      0.53 o
   3   3   0        3.12        2.66      0.65 o
   4   3   0       44.19       40.52      1.86 o
   5   3   0       11.07        8.30      0.95 o
   6   3   0       16.57       15.67      2.50 o
   7   3   0      216.20      217.26      6.77 o
   8   3   0      179.02      187.66      5.64 o
   9   3   0       28.49       27.40      2.20 o
  10   3   0       14.33       13.66      1.83 o
  11   3   0        4.03        4.37      1.65 o
  12   3   0        0.02        0.26      1.56 o
  13   3   0        0.18       -1.26      1.61 o
  14   3   0        0.00       -1.70      1.70 o
   0   4   0       60.68       66.09      9.15 o
   1   4   0        7.14        8.89      1.92 o
   2   4   0        4.77        1.44      1.82 o
   3   4   0        7.49        9.59      1.43 o
   4   4   0       34.52       36.94      2.99 o
   5   4   0        8.33       10.90      1.57 o
   6   4   0       21.08       20.13      1.95 o
   7   4   0        7.53        8.66      1.68 o
   8   4   0        0.79       -1.40      1.40 o
   9   4   0        0.08        0.30      1.51 o
  10   4   0        6.12        4.86      1.78 o
  11   4   0        0.78       -0.95      1.74 o
  12   4   0        0.45        0.26      1.71 o
   1   5   0        1.03        1.91      2.40 o
   2   5   0        7.39       13.12      3.52 o
   3   5   0        0.01       -1.42      2.66 o
   4   5   0        0.36        4.53      2.97 o
   5   5   0       13.37       13.60      1.99 o
   6   5   0        0.01       -1.05      1.39 o
   7   5   0        0.03        1.50      1.57 o
   8   5   0        0.43       -0.19      1.65 o
 -17   0   1        0.46       -2.41      2.45 o
 -15   0   1        3.65       -1.63      2.21 o
 -13   0   1        3.21       -1.97      1.97 o
 -11   0   1       18.76       21.96      2.34 o
  -9   0   1      363.02      380.80      9.20 o
  -7   0   1      322.28      329.63      7.80 o
  -5   0   1      360.96      395.38      8.31 o
  -3   0   1     1975.17     1878.27     32.44 o
   3   0   1     3207.48     3039.64     52.32 o
   5   0   1      205.28      241.54      5.52 o
   7   0   1      656.74      669.41     14.83 o
   9   0   1      127.12      119.30      4.07 o
  11   0   1        1.66        1.13      1.81 o
  13   0   1       89.98       96.30      4.85 o
  15   0   1       11.83        9.57      2.62 o
 -16   1   1        0.00       -2.23      2.23 o
 -15   1   1        0.05       -1.54      2.14 o
 -14   1   1        4.92        2.76      1.67 o
 -13   1   1        6.15        3.78      1.47 o
 -12   1   1       21.78       19.34      1.72 o
 -11   1   1      248.25      247.63      5.56 o
 -10   1   1       30.98       27.94      1.71 o
  -9   1   1        0.42       -0.72      0.98 o
  -8   1   1      102.45      102.45      2.76 o
  -7   1   1      246.77      252.55      4.76 o
  -6   1   1       49.44       48.82      1.46 o
  -5   1   1        0.26       -0.49      0.49 o
  -4   1   1      177.39      153.80      2.58 o
  -3   1   1      147.72      141.53      2.41 o
  -2   1   1     1501.91     1449.79     17.85 o
  -1   1   1     1318.26     1248.65     16.37 o
   0   1   1      352.84      359.55      5.18 o
   1   1   1     8362.62     7928.42    100.00 o
   2   1   1    19424.27    18180.22    239.86 o
   3   1   1     1106.45     1111.64     13.18 o
   4   1   1       14.14       10.07      0.57 o
   5   1   1      235.89      228.50      3.66 o
   6   1   1       21.05       19.68      0.97 o
   7   1   1       12.48        8.44      0.94 o
   8   1   1       17.18       15.77      1.21 o
   9   1   1       54.45       53.35      2.17 o
  10   1   1      134.24      127.73      3.55 o
  11   1   1        0.06       -1.23      1.23 o
  12   1   1        0.01       -1.04      1.04 o
  13   1   1       12.40       10.95      1.64 o
  14   1   1        3.83        2.91      1.39 o
  15   1   1        2.22        3.21      2.26 o
  16   1   1        0.14        2.96      2.33 o
 -16   2   1        3.32        0.48      1.86 o
 -15   2   1        0.06       -0.41      1.44 o
 -14   2   1        0.05       -1.27      1.27 o
 -13   2   1        0.00       -0.53      1.24 o
 -12   2   1       18.98       20.74      1.71 o
 -11   2   1       25.65       25.28      1.62 o
 -10   2   1        4.37       -0.19      1.20 o
  -9   2   1      124.37      121.72      3.42 o
  -8   2   1       62.83       66.89      1.96 o
  -7   2   1       40.50       49.35      1.57 o
  -6   2   1       78.07       65.58      1.72 o
  -5   2   1        0.56       -0.54      0.54 o
  -4   2   1      295.85      289.68      4.84 o
  -3   2   1       62.25       39.33      2.05 o
  -2   2   1        6.40        5.48      0.52 o
  -1   2   1       81.67       98.79      2.91 o
   0   2   1      361.82      321.40      6.77 o
   1   2   1      695.93      714.47     14.24 o
   2   2   1       97.78       83.35      1.81 o
   3   2   1      251.35      245.29      4.12 o
   4   2   1        1.05       -2.57      2.90 o
   5   2   1      166.00      177.50      4.34 o
   6   2   1       21.99       16.34      1.30 o
   7   2   1      222.18      218.55      3.85 o
   8   2   1      100.53       96.02      2.35 o
   9   2   1      353.86      361.88      7.44 o
  10   2   1       74.21       82.38      2.85 o
  11   2   1       64.46       64.10      3.17 o
  12   2   1        1.80        1.60      1.23 o
  13   2   1       11.39       13.56      1.60 o
  14   2   1        1.86        1.63      1.40 o
  15   2   1        0.03       -0.45      1.78 o
 -14   3   1        1.44        2.51      1.89 o
 -13   3   1        0.24       -1.57      1.57 o
 -12   3   1        5.63        4.45      1.79 o
 -11   3   1       25.17       25.68      2.32 o
 -10   3   1        0.06        0.20      1.40 o
  -9   3   1        8.94        8.99      1.72 o
  -8   3   1      106.81      103.55      3.90 o
  -7   3   1       47.90       45.45      4.03 o
  -6   3   1       29.77       25.38      1.51 o
  -5   3   1       77.23       75.11      2.27 o
  -4   3   1       95.97       99.28      2.51 o
  -3   3   1        0.82       -0.49      0.60 o
  -2   3   1        0.21       -0.72      0.72 o
  -1   3   1       11.35        6.38      1.41 o
   0   3   1        0.04       -1.11      1.11 o
   1   3   1       82.08       82.25      3.33 o
   2   3   1       22.53       26.40      1.08 o
   3   3   1        8.09       10.61      0.81 o
   4   3   1       12.65       14.54      1.04 o
   5   3   1       91.18       94.72      2.39 o
   6   3   1      193.50      191.77      5.46 o
   7   3   1        0.20       -0.84      1.93 o
   8   3   1       68.87       79.41      3.48 o
   9   3   1        5.88        4.60      1.53 o
  10   3   1        0.55        2.13      1.46 o
  11   3   1        4.00        1.49      1.56 o
  12   3   1        2.60        1.69      1.61 o
  13   3   1        6.34        6.72      1.89 o
  14   3   1        4.70        3.05      1.93 o
 -12   4   1        0.15        0.52      1.71 o
 -11   4   1        1.60        2.29      1.67 o
 -10   4   1        0.13       -1.18      1.72 o
  -9   4   1        4.87        5.55      1.65 o
  -8   4   1        0.10       -1.58      1.58 o
  -7   4   1       14.09       16.60      1.94 o
  -6   4   1       75.57       95.09      3.68 o
  -5   4   1       12.96       14.15      1.65 o
  -4   4   1        5.00        3.60      1.58 o
  -3   4   1       28.11       32.87      1.46 o
  -2   4   1        2.60        5.63      2.17 o
  -1   4   1        0.68        1.78      1.63 o
   0   4   1        0.98        2.38      1.64 o
   1   4   1        7.63        7.00      1.97 o
   2   4   1       11.11       12.83      2.20 o
   3   4   1        3.43        4.55      1.24 o
   4   4   1       35.42       37.04      2.21 o
   5   4   1        0.23       -1.15      1.24 o
   6   4   1       18.06       18.25      1.86 o
   7   4   1        7.74        7.42      1.63 o
   8   4   1        0.12       -1.43      1.43 o
   9   4   1        2.04        0.45      1.52 o
  10   4   1        0.78        0.27      1.60 o
  11   4   1        0.02        0.07      1.64 o
  12   4   1        0.09       -0.34      1.69 o
  -8   5   1        0.05       -0.87      1.63 o
  -7   5   1        0.44       -1.85      1.85 o
  -6   5   1        0.18       -0.04      1.85 o
  -5   5   1        0.52        0.03      1.34 o
  -4   5   1       14.74       16.65      3.80 o
  -3   5   1        7.00        9.04      3.39 o
  -2   5   1        3.49        6.27      3.42 o
  -1   5   1        6.35        7.83      3.57 o
   0   5   1        0.00       -1.29      2.49 o
   1   5   1        2.00        1.93      2.29 o
   2   5   1       21.60       23.10      3.14 o
   3   5   1        0.00        2.86      2.95 o
   4   5   1        2.29        1.25      1.50 o
   5   5   1        0.09        2.68      1.33 o
   6   5   1        0.14        0.81      1.46 o
   7   5   1        0.47       -0.61      1.56 o
   8   5   1        0.01       -0.77      1.63 o
 -16   0   2        6.75        1.02      2.42 o
 -14   0   2       10.77        9.45      2.48 o
 -12   0   2        2.20       -1.72      1.72 o
 -10   0   2       58.76       66.40      3.47 o
  -8   0   2        1.97        5.39      1.29 o
  -6   0   2      672.34      760.48     16.55 o
  -4   0   2       37.99       31.40      1.71 o
  -2   0   2    11954.34    12724.54    270.95 o
   2   0   2     3746.13     3632.26     62.49 o
   4   0   2     1626.11     1595.42     31.13 o
   6   0   2      150.73      145.07      3.96 o
   8   0   2       16.46       19.61      1.59 o
  10   0   2       31.23       29.22      2.14 o
  12   0   2      183.42      211.22      7.31 o
  14   0   2        5.45        2.54      2.37 o
  16   0   2        0.66       -2.56      2.61 o
 -17   1   2        2.28       -1.30      2.09 o
 -16   1   2        2.67       -0.10      2.10 o
 -15   1   2        0.06       -2.02      2.02 o
 -14   1   2        1.06       -1.52      1.52 o
 -13   1   2        0.12       -1.27      1.27 o
 -12   1   2        0.04       -1.19      1.19 o
 -11   1   2        0.06       -1.19      1.19 o
 -10   1   2      234.88      243.01      5.36 o
  -9   1   2       42.15       49.80      2.02 o
  -8   1   2       33.54       30.13      1.46 o
  -7   1   2      844.27      884.07     13.74 o
  -6   1   2      186.90      216.36      3.62 o
  -5   1   2      301.27      261.21      4.16 o
  -4   1   2      544.25      510.13      7.53 o
  -3   1   2       29.39       29.68      1.24 o
  -2   1   2     2802.63     2633.97     32.41 o
  -1   1   2      782.77      804.33      9.34 o
   0   1   2      153.62      139.95      1.94 o
   1   1   2     6321.48     6110.30     73.92 o
   2   1   2    12390.71    11785.86    141.91 o
   3   1   2      934.22      896.18     10.97 o
   4   1   2     1019.48      998.35     12.80 o
   5   1   2        1.57        1.42      0.51 o
   6   1   2       60.95       58.36      1.41 o
   7   1   2       16.37       16.95      0.92 o
   8   1   2       45.07       41.64      1.48 o
   9   1   2      237.99      234.94      4.99 o
  10   1   2      123.65      123.26      3.11 o
  11   1   2       97.02      108.76      2.98 o
  12   1   2       20.50       19.57      1.49 o
  13   1   2       13.93       14.05      1.60 o
  14   1   2       27.30       26.65      2.53 o
  15   1   2        5.45        5.13      2.35 o
  16   1   2        0.88       -1.31      3.02 o
 -16   2   2        0.72       -0.30      1.61 o
 -15   2   2        3.07        3.26      1.58 o
 -14   2   2        1.41        1.32      1.41 o
 -13   2   2        0.91        0.70      1.30 o
 -12   2   2        0.77       -1.05      1.19 o
 -11   2   2        1.86       -1.10      1.10 o
 -10   2   2       99.41       90.75      2.97 o
  -9   2   2       69.35       60.01      2.44 o
  -8   2   2        0.05       -0.76      0.76 o
  -7   2   2       18.67       17.88      1.02 o
  -6   2   2        1.54       -0.65      0.65 o
  -5   2   2      360.42      339.96      8.44 o
  -4   2   2        0.62       -1.77      1.77 o
  -3   2   2       41.78       29.34      1.93 o
  -2   2   2      128.22      134.24      2.61 o
  -1   2   2       67.33       69.35      2.09 o
   0   2   2      225.27      216.57      4.32 o
   1   2   2      778.03      730.93     12.98 o
   2   2   2       83.40       81.19      1.68 o
   3   2   2      784.46      747.44     10.30 o
   4   2   2      322.48      271.29      4.67 o
   5   2   2        3.76        0.95      0.65 o
   6   2   2      261.15      260.44      5.54 o
   7   2   2        3.41        2.85      0.78 o
   8   2   2       19.68       15.87      1.18 o
   9   2   2       64.39       66.59      2.70 o
  10   2   2      112.77      120.71      3.48 o
  11   2   2       10.27       11.88      1.74 o
  12   2   2        0.01        0.02      1.70 o
  13   2   2        0.44       -0.28      1.24 o
  14   2   2        0.60       -0.09      1.35 o
  15   2   2        0.82        2.98      2.63 o
 -14   3   2        0.22       -1.67      1.67 o
 -13   3   2        0.77        1.00      1.66 o
 -12   3   2        1.01       -0.08      1.63 o
 -11   3   2        1.56       -0.06      1.47 o
 -10   3   2       16.19       12.67      1.86 o
  -9   3   2        1.36       -1.05      1.54 o
  -8   3   2       17.16       16.73      2.07 o
  -7   3   2        0.11       -2.34      2.34 o
  -6   3   2      113.31      109.28      2.98 o
  -5   3   2        6.77        4.66      0.96 o
  -4   3   2        6.55        3.86      0.83 o
  -3   3   2        0.01       -0.47      0.73 o
  -2   3   2        2.51        2.54      1.30 o
  -1   3   2       20.04       19.99      1.12 o
   0   3   2        1.51       -0.71      0.71 o
   1   3   2       84.28       84.76      2.42 o
   2   3   2       11.97       17.49      1.18 o
   3   3   2        0.93       -0.56      0.64 o
   4   3   2       79.99       81.59      2.31 o
   5   3   2       46.22       40.98      1.67 o
   6   3   2       67.32       54.38      5.56 o
   7   3   2        2.37       -0.28      1.39 o
   8   3   2       18.28       16.84      1.90 o
   9   3   2       16.91       14.15      2.02 o
  10   3   2        0.14       -0.89      1.28 o
  11   3   2        8.61        9.76      1.87 o
  12   3   2        0.25       -0.12      1.56 o
  13   3   2        3.46        5.30      1.93 o
  14   3   2        0.02       -0.12      1.62 o
 -12   4   2        0.94        1.55      1.73 o
 -11   4   2        3.97        4.11      1.77 o
 -10   4   2        1.27        0.94      1.57 o
  -9   4   2        4.12        3.63      2.16 o
  -8   4   2        0.18        0.99      1.45 o
  -7   4   2       46.80       46.53      2.76 o
  -6   4   2       79.64       95.39      3.72 o
  -5   4   2       46.40       55.45      4.15 o
  -4   4   2       21.90       25.30      3.90 o
  -3   4   2        0.44        2.49      1.58 o
  -2   4   2       84.18       96.74      4.77 o
  -1   4   2       12.81       12.63      2.00 o
   0   4   2        7.37        8.32      1.84 o
   1   4   2        7.71        8.22      2.02 o
   2   4   2        4.04        4.48      0.96 o
   3   4   2        8.29        9.97      1.47 o
   4   4   2       62.41       66.71      3.10 o
   5   4   2        0.36        0.36      1.27 o
   6   4   2        1.30        0.20      1.39 o
   7   4   2       21.56       21.92      2.06 o
   8   4   2        5.31        3.41      1.65 o
   9   4   2        3.18        2.70      1.66 o
  10   4   2        0.20       -1.12      1.51 o
  11   4   2        0.06       -1.45      1.45 o
  12   4   2        4.47        3.20      1.84 o
  -8   5   2        0.21       -0.31      1.69 o
  -7   5   2        0.00       -0.01      1.65 o
  -6   5   2        0.40        0.89      1.52 o
  -5   5   2        3.35        5.48      1.49 o
  -4   5   2        6.67       11.64      3.53 o
  -3   5   2        1.53        6.63      3.21 o
  -2   5   2        1.20       -0.96      2.85 o
  -1   5   2        0.04       -1.35      2.17 o
   0   5   2        0.15       -2.02      2.02 o
   1   5   2        0.60       -1.53      2.16 o
   2   5   2        1.04        3.32      2.33 o
   3   5   2       12.92       19.03      3.74 o
   4   5   2        0.10        0.45      1.99 o
   5   5   2        0.03       -1.49      1.49 o
   6   5   2        1.06        2.36      1.48 o
   7   5   2        1.74        2.29      1.61 o
   8   5   2        0.15        0.40      1.64 o
 -17   0   3        1.88        0.79      3.06 o
 -15   0   3       47.10       42.43      4.25 o
 -13   0   3        0.81       -1.75      1.75 o
 -11   0   3        0.03       -1.56      1.56 o
  -9   0   3      698.77      736.94     19.14 o
  -7   0   3       34.76       30.65      1.91 o
  -5   0   3      507.57      588.36     16.05 o
  -3   0   3     2182.55     2288.33     48.92 o
  -1   0   3      734.14      788.65     34.77 o
   1   0   3     2219.96     2140.33     40.29 o
   3   0   3      627.95      522.36     10.54 o
   5   0   3       24.53       24.44      1.30 o
   7   0   3      208.79      206.15      5.36 o
   9   0   3       52.58       59.12      2.90 o
  11   0   3       34.87       39.31      2.79 o
  13   0   3       26.31       31.29      4.13 o
  15   0   3        2.01        0.03      2.28 o
 -17   1   3        2.75        4.66      2.34 o
 -16   1   3        7.51        4.97      2.16 o
 -15   1   3        1.51        0.18      1.91 o
 -14   1   3        1.49       -0.17      1.62 o
 -13   1   3        2.50       -0.40      1.35 o
 -12   1   3        3.84        2.99      1.38 o
 -11   1   3        8.13        1.24      1.32 o
 -10   1   3      102.25      110.57      3.27 o
  -9   1   3        6.71        5.30      1.12 o
  -8   1   3      102.89      111.45      2.77 o
  -7   1   3        0.05       -0.83      0.83 o
  -6   1   3       21.53       30.98      1.10 o
  -5   1   3      666.02      753.83     11.79 o
  -4   1   3      197.76      207.96      3.35 o
  -3   1   3      557.59      567.78      6.92 o
  -2   1   3        7.23        8.32      0.49 o
  -1   1   3      383.49      357.50      6.10 o
   0   1   3     7949.47     7828.75     88.15 o
   1   1   3      538.21      508.35      6.07 o
   2   1   3      291.67      322.16      4.10 o
   3   1   3      123.92      122.42      1.77 o
   4   1   3      377.38      378.91      5.09 o
   5   1   3      502.55      470.96      6.29 o
   6   1   3       31.06       22.03      0.90 o
   7   1   3       46.74       57.63      1.65 o
   8   1   3      280.86      273.07      4.79 o
   9   1   3       12.86       13.17      1.09 o
  10   1   3        9.46        9.03      1.13 o
  11   1   3      160.23      171.48      3.92 o
  12   1   3       23.23       25.31      1.59 o
  13   1   3       53.30       60.29      2.63 o
  14   1   3        3.56        3.98      1.97 o
  15   1   3        0.90       -2.10      2.10 o
  16   1   3        0.49        0.97      2.76 o
 -16   2   3        1.51        0.71      1.63 o
 -15   2   3        0.34       -1.43      1.43 o
 -14   2   3        1.32        0.83      1.59 o
 -13   2   3        1.01        1.75      1.36 o
 -12   2   3        8.36       11.69      1.55 o
 -11   2   3        1.13        0.45      1.05 o
 -10   2   3        0.22       -1.15      1.15 o
  -9   2   3      270.60      254.55      5.18 o
  -8   2   3        4.34        1.86      0.83 o
  -7   2   3       50.63       51.07      1.58 o
  -6   2   3       78.78       83.24      2.43 o
  -5   2   3       97.75       96.03      2.32 o
  -4   2   3      135.66      129.98      2.51 o
  -3   2   3        3.77        1.04      0.47 o
  -2   2   3        3.39        4.95      0.49 o
  -1   2   3       42.08       47.71      1.36 o
   0   2   3       28.81       26.46      1.24 o
   1   2   3       44.08       46.12      1.14 o
   2   2   3       48.04       38.94      1.56 o
   3   2   3     3493.11     3564.59     47.56 o
   4   2   3     1477.73     1426.79     21.79 o
   5   2   3      498.98      529.04      8.53 o
   6   2   3       37.15       33.12      1.21 o
   7   2   3       69.27       63.62      1.83 o
   8   2   3      103.74      111.13      2.91 o
   9   2   3        0.00       -1.02      1.02 o
  10   2   3        4.97        6.42      1.47 o
  11   2   3       12.89       14.60      1.88 o
  12   2   3        7.50        6.48      1.71 o
  13   2   3        4.23        6.00      1.77 o
  14   2   3        0.00       -1.25      2.25 o
  15   2   3        8.59        6.77      2.81 o
 -14   3   3        7.53        8.92      2.08 o
 -13   3   3       13.37       14.71      2.20 o
 -12   3   3        0.02       -0.82      1.59 o
 -11   3   3        2.35        4.11      1.63 o
 -10   3   3        0.12       -1.28      1.28 o
  -9   3   3        2.46        1.92      1.46 o
  -8   3   3       14.53       12.25      2.26 o
  -7   3   3       26.56       26.42      2.61 o
  -6   3   3        3.91        1.72      1.05 o
  -5   3   3        0.82       -0.81      0.81 o
  -4   3   3        2.50       -0.20      0.72 o
  -3   3   3       35.77       28.44      1.32 o
  -2   3   3      101.63      111.92      2.45 o
  -1   3   3      167.58      172.68      5.05 o
   0   3   3      195.85      210.92      4.53 o
   1   3   3       75.31       77.35      2.36 o
   2   3   3        8.14        6.00      0.71 o
   3   3   3        1.54        0.49      0.82 o
   4   3   3        1.34       -0.25      0.75 o
   5   3   3       26.68       26.00      2.46 o
   6   3   3       80.72       69.48      3.50 o
   7   3   3       15.80       15.67      1.84 o
   8   3   3       99.41      101.38      3.81 o
   9   3   3        0.48        0.49      1.29 o
  10   3   3        4.08        4.68      1.49 o
  11   3   3        2.37        2.95      1.55 o
  12   3   3        0.71       -0.88      1.49 o
  13   3   3        0.10       -0.34      1.65 o
  14   3   3        3.37        4.15      2.58 o
 -12   4   3        0.60        1.02      1.82 o
 -11   4   3        0.58       -1.19      1.56 o
 -10   4   3        1.80       -1.27      1.97 o
  -9   4   3        0.01        1.88      1.53 o
  -8   4   3       14.08       13.65      1.90 o
  -7   4   3        4.70        5.76      1.66 o
  -6   4   3        9.70        6.81      1.68 o
  -5   4   3        3.05        3.01      2.48 o
  -4   4   3        0.17        0.07      1.20 o
  -3   4   3       14.73       11.94      1.90 o
  -2   4   3        0.43        0.30      1.01 o
  -1   4   3        0.24       -1.10      1.10 o
   0   4   3        2.98        2.67      1.00 o
   1   4   3        0.42        0.29      0.85 o
   2   4   3        6.00        6.04      1.30 o
   3   4   3        2.17        1.94      1.25 o
   4   4   3       20.65       23.07      1.76 o
   5   4   3        6.80        9.36      1.58 o
   6   4   3        0.19        0.54      1.40 o
   7   4   3       13.02       16.08      1.94 o
   8   4   3        0.00       -1.47      1.47 o
   9   4   3        0.07       -1.35      1.49 o
  10   4   3        0.03       -0.52      1.50 o
  11   4   3        0.85       -0.57      1.58 o
  -9   5   3        0.03        0.97      2.37 o
  -8   5   3        0.63       -1.55      1.55 o
  -7   5   3        1.46       -1.34      1.78 o
  -6   5   3        0.14        0.78      1.47 o
  -5   5   3       12.86       21.87      2.67 o
  -4   5   3       39.04       51.65     14.95 o
  -3   5   3        4.92       13.22      3.62 o
  -2   5   3        0.36       -2.59      2.59 o
  -1   5   3        2.45       -0.65      2.89 o
   0   5   3        1.49        0.10      2.17 o
   1   5   3        0.00       -2.10      2.10 o
   2   5   3        6.80        5.82      2.45 o
   3   5   3        5.60        7.70      1.66 o
   4   5   3        0.01       -0.41      1.48 o
   5   5   3        0.15       -1.03      1.33 o
   6   5   3        2.28        3.04      1.51 o
   7   5   3        0.32        0.96      1.60 o
   8   5   3        0.02        1.12      1.69 o
 -16   0   4        2.80        3.10      2.43 o
 -14   0   4       39.38       43.54      3.36 o
 -12   0   4        0.00       -1.74      1.74 o
 -10   0   4       17.39       22.64      2.18 o
  -8   0   4     1900.69     2104.27     51.96 o
  -6   0   4     2087.54     2317.98     56.90 o
  -4   0   4       19.00       13.02      0.96 o
  -2   0   4     4556.08     4958.08    108.96 o
   0   0   4     3572.78     3626.43     62.35 o
   2   0   4     1141.81     1119.37     19.51 o
   4   0   4     1870.20     1884.86     35.71 o
   6   0   4      512.42      568.50     12.73 o
   8   0   4        2.05        3.30      1.39 o
  10   0   4      259.85      277.19      8.49 o
  12   0   4      131.11      136.78      5.66 o
  14   0   4       68.15       69.26      4.26 o
  16   0   4        1.73       -1.24      2.41 o
 -17   1   4        2.78        1.00      2.23 o
 -16   1   4        0.03       -1.88      1.88 o
 -15   1   4       11.80        8.76      2.15 o
 -14   1   4        1.17       -0.24      1.45 o
 -13   1   4       65.83       62.22      2.43 o
 -12   1   4       19.15       15.93      1.55 o
 -11   1   4        0.37       -1.11      1.11 o
 -10   1   4        0.04       -1.02      1.02 o
  -9   1   4       27.76       22.73      1.34 o
  -8   1   4      246.57      251.50      4.89 o
  -7   1   4       42.68       42.79      1.53 o
  -6   1   4       73.80       79.04      1.91 o
  -5   1   4      101.72      126.95      2.50 o
  -4   1   4        0.25       -0.44      0.44 o
  -3   1   4       68.14       65.04      1.14 o
  -2   1   4       95.09       77.12      1.54 o
  -1   1   4     1022.05      995.66     11.52 o
   0   1   4      353.71      331.54      3.91 o
   1   1   4      439.57      423.38      4.92 o
   2   1   4      494.49      451.18      5.19 o
   3   1   4        5.93        4.60      0.43 o
   4   1   4      294.11      321.23      4.39 o
   5   1   4      103.67       99.49      1.75 o
   6   1   4       16.45       16.64      0.75 o
   7   1   4        8.43       10.05      0.84 o
   8   1   4        2.12        1.62      0.84 o
   9   1   4       14.09       12.79      1.08 o
  10   1   4       68.62       75.75      2.39 o
  11   1   4        5.03        7.11      1.18 o
  12   1   4        6.53        9.70      1.27 o
  13   1   4        0.01        1.52      1.56 o
  14   1   4        7.46        9.47      2.12 o
  15   1   4        0.05       -2.11      2.11 o
  16   1   4        2.87        2.99      2.43 o
 -16   2   4        5.46        4.94      1.77 o
 -15   2   4        1.89        2.22      1.56 o
 -14   2   4        0.96        2.62      1.72 o
 -13   2   4        0.00        0.63      1.32 o
 -12   2   4       32.80       34.35      2.06 o
 -11   2   4        3.00        2.41      1.13 o
 -10   2   4        5.30        4.00      1.62 o
  -9   2   4        0.39       -1.19      1.19 o
  -8   2   4        1.34        1.04      0.82 o
  -7   2   4       37.94       36.86      1.41 o
  -6   2   4        6.13        7.03      0.83 o
  -5   2   4      947.18      925.58     15.52 o
  -4   2   4       72.62       63.10      2.21 o
  -3   2   4      121.67      114.16      2.10 o
  -2   2   4        7.67        6.68      0.56 o
  -1   2   4       30.97       31.06      0.90 o
   0   2   4      372.06      381.51      6.06 o
   1   2   4       58.31       57.98      1.41 o
   2   2   4     1390.19     1372.13     18.56 o
   3   2   4        0.27        2.85      0.57 o
   4   2   4      266.42      254.13      4.16 o
   5   2   4        9.31        9.18      0.86 o
   6   2   4       36.32       36.89      1.30 o
   7   2   4       30.62       31.59      1.28 o
   8   2   4      135.96      135.81      3.31 o
   9   2   4        2.50        0.17      1.11 o
  10   2   4      124.18      128.68      4.00 o
  11   2   4        0.63        2.94      1.34 o
  12   2   4        1.79        1.82      1.50 o
  13   2   4        0.55        0.45      2.12 o
  14   2   4        0.08        1.66      2.34 o
  15   2   4        1.42        1.59      2.63 o
 -15   3   4        2.18        1.35      4.37 o
 -14   3   4        5.55       10.03      2.16 o
 -13   3   4        0.28        0.76      1.66 o
 -12   3   4        0.09       -1.46      1.53 o
 -11   3   4        1.62        1.70      1.58 o
 -10   3   4        0.16       -1.38      1.38 o
  -9   3   4        2.02        1.66      1.47 o
  -8   3   4       47.80       44.25      2.64 o
  -7   3   4      114.19      104.32      3.89 o
  -6   3   4        7.14        6.74      1.25 o
  -5   3   4        0.70       -0.80      0.80 o
  -4   3   4        2.73        1.57      0.85 o
  -3   3   4       85.06      100.20      2.39 o
  -2   3   4       13.36       13.36      1.02 o
  -1   3   4      139.37      148.12      3.53 o
   0   3   4       28.44       27.75      1.57 o
   1   3   4        2.38        0.47      0.78 o
   2   3   4      177.36      178.96      3.51 o
   3   3   4        5.06        4.39      0.73 o
   4   3   4      169.90      172.97      3.35 o
   5   3   4      500.89      484.84     10.30 o
   6   3   4       13.45       14.79      2.17 o
   7   3   4       38.68       35.58      2.85 o
   8   3   4        0.08        1.16      1.34 o
   9   3   4        1.22       -1.22      1.22 o
  10   3   4        3.28        2.41      1.47 o
  11   3   4        3.24        1.70      1.53 o
  12   3   4        1.22        1.47      1.60 o
  13   3   4        0.00       -0.37      2.27 o
 -12   4   4        1.27        0.85      1.83 o
 -11   4   4        1.26       -0.03      1.68 o
 -10   4   4        1.70        0.40      1.58 o
  -9   4   4       13.10       14.60      2.01 o
  -8   4   4        3.61        3.84      1.60 o
  -7   4   4       11.70        6.55      1.79 o
  -6   4   4        2.16       -1.44      1.83 o
  -5   4   4       19.86       15.65      1.80 o
  -4   4   4       28.45       32.88      2.08 o
  -3   4   4        0.38        1.27      1.63 o
  -2   4   4        1.33       -0.09      1.33 o
  -1   4   4        2.21        1.67      0.96 o
   0   4   4        1.43        2.43      1.78 o
   1   4   4        0.05       -0.65      1.13 o
   2   4   4        1.37        2.31      1.24 o
   3   4   4        0.05        0.28      1.03 o
   4   4   4       37.92       43.34      2.43 o
   5   4   4       53.93       63.01      2.96 o
   6   4   4        6.44        6.58      1.61 o
   7   4   4        5.00        3.46      1.59 o
   8   4   4        0.44       -1.48      1.48 o
   9   4   4        0.39       -1.52      1.52 o
  10   4   4        5.38        7.58      1.86 o
  11   4   4        1.14        0.37      1.65 o
  -9   5   4        0.22       -1.90      2.16 o
  -8   5   4        0.13       -1.22      1.71 o
  -7   5   4        1.71        0.22      1.62 o
  -6   5   4        0.39        0.28      1.53 o
  -5   5   4        2.18        2.43      2.25 o
  -4   5   4        2.36        3.49      2.46 o
  -3   5   4        3.88        7.23      3.38 o
  -2   5   4        0.02       -2.17      3.75 o
  -1   5   4        4.34        4.78      3.17 o
   0   5   4        0.05       -2.10      2.10 o
   1   5   4        0.57       -0.06      2.26 o
   2   5   4        0.01        0.97      1.70 o
   3   5   4        3.13        2.47      1.44 o
   4   5   4        0.11        0.98      1.64 o
   5   5   4        0.65        1.10      1.41 o
   6   5   4        0.05        2.35      1.53 o
   7   5   4        1.31        2.48      1.68 o
 -17   0   5        0.15        1.13      2.54 o
 -15   0   5        8.88        4.82      2.45 o
 -13   0   5        3.61       -0.01      2.01 o
 -11   0   5       32.50       25.76      2.46 o
  -9   0   5       62.87       62.42      3.42 o
  -7   0   5      594.20      612.88     15.93 o
  -5   0   5        0.03       -0.78      0.78 o
  -3   0   5     1012.16     1135.27     24.56 o
  -1   0   5      742.04      860.83     16.62 o
   1   0   5     3160.38     3233.16     60.72 o
   3   0   5      137.45      131.41      2.81 o
   5   0   5       53.94       51.68      1.65 o
   7   0   5       50.25       42.46      2.09 o
   9   0   5        5.75        4.80      1.52 o
  11   0   5       85.30       97.61      4.61 o
  13   0   5       17.99       18.53      2.65 o
  15   0   5        5.59        6.80      2.52 o
 -17   1   5        0.09       -2.09      2.57 o
 -16   1   5        0.38       -1.42      1.95 o
 -15   1   5        0.26       -1.07      2.14 o
 -14   1   5       24.63       25.23      1.98 o
 -13   1   5       19.55       17.28      1.61 o
 -12   1   5       27.39       30.38      1.79 o
 -11   1   5        5.82        1.30      1.20 o
 -10   1   5       59.59       53.89      2.12 o
  -9   1   5        0.40       -0.56      0.92 o
  -8   1   5       11.62        8.43      1.05 o
  -7   1   5     1009.79     1063.30     17.78 o
  -6   1   5      327.47      414.02      6.84 o
  -5   1   5      750.95      753.46     11.82 o
  -4   1   5       23.65       29.72      0.99 o
  -3   1   5     2237.42     2407.86     40.74 o
  -2   1   5      412.57      411.48      5.13 o
  -1   1   5      637.18      600.47      7.88 o
   0   1   5     1020.52      987.46     12.56 o
   1   1   5        7.27        9.88      0.42 o
   2   1   5      284.79      265.94      3.45 o
   3   1   5      446.58      442.54      5.58 o
   4   1   5        5.64        0.44      0.44 o
   5   1   5      137.49      159.98      2.48 o
   6   1   5        6.84        8.01      0.62 o
   7   1   5      102.03      115.69      2.29 o
   8   1   5        0.77       -0.36      0.73 o
   9   1   5      106.17      111.55      2.67 o
  10   1   5       53.72       58.06      2.11 o
  11   1   5        0.21       -0.92      0.92 o
  12   1   5       80.88       86.67      2.75 o
  13   1   5        2.72        4.16      1.62 o
  14   1   5       13.06       15.07      2.23 o
  15   1   5        5.34        3.28      2.30 o
 -16   2   5       10.50       15.03      2.07 o
 -15   2   5        1.19        1.20      1.55 o
 -14   2   5       26.61       29.09      2.14 o
 -13   2   5        4.79        5.14      1.48 o
 -12   2   5        3.00        3.72      1.71 o
 -11   2   5       96.37       97.73      3.87 o
 -10   2   5       17.40       15.38      1.16 o
  -9   2   5        2.97       -1.52      1.52 o
  -8   2   5       22.57       22.91      1.28 o
  -7   2   5        2.96        4.42      0.84 o
  -6   2   5       37.16       41.32      1.62 o
  -5   2   5        0.00       -0.89      0.89 o
  -4   2   5       10.14       12.11      0.87 o
  -3   2   5      105.55      112.04      2.09 o
  -2   2   5       35.31       42.10      1.12 o
  -1   2   5       17.36       15.30      0.72 o
   0   2   5      254.89      247.53      3.87 o
   1   2   5     2200.79     2243.30     33.64 o
   2   2   5        0.96        1.00      1.02 o
   3   2   5      171.01      200.66      3.35 o
   4   2   5       64.07       67.94      2.10 o
   5   2   5       50.71       53.14      1.68 o
   6   2   5        7.18       10.79      0.87 o
   7   2   5      157.92      162.02      3.36 o
   8   2   5       31.92       33.23      1.75 o
   9   2   5        8.35        6.38      1.26 o
  10   2   5        0.01        0.92      1.21 o
  11   2   5        0.13       -1.24      1.24 o
  12   2   5        4.82        4.57      2.26 o
  13   2   5        6.65        8.71      2.50 o
  14   2   5        0.95        0.01      2.39 o
  15   2   5        5.24        8.14      4.66 o
 -15   3   5        0.66        0.47      2.24 o
 -14   3   5        5.64        7.63      2.12 o
 -13   3   5        1.79        3.73      1.81 o
 -12   3   5        0.51        1.34      1.62 o
 -11   3   5        1.32       -0.11      1.52 o
 -10   3   5        0.35       -0.16      1.38 o
  -9   3   5        5.44        1.81      1.50 o
  -8   3   5       26.93       21.42      2.12 o
  -7   3   5       40.29       45.77      2.60 o
  -6   3   5       41.08       35.82      2.18 o
  -5   3   5        3.52        2.19      0.80 o
  -4   3   5       18.21       19.16      1.18 o
  -3   3   5       68.75       58.27      1.83 o
  -2   3   5       16.04       16.17      0.98 o
  -1   3   5        0.09       -0.68      0.68 o
   0   3   5        0.21       -0.59      0.59 o
   1   3   5        9.74        8.71      0.82 o
   2   3   5        7.74        8.12      0.98 o
   3   3   5       12.80       13.67      0.93 o
   4   3   5       39.47       39.07      1.68 o
   5   3   5       28.79       32.49      2.33 o
   6   3   5      389.69      381.46      9.55 o
   7   3   5        1.56        1.69      1.41 o
   8   3   5        4.31        2.82      1.38 o
   9   3   5        1.60        1.36      1.38 o
  10   3   5        0.16       -1.33      1.33 o
  11   3   5        0.02       -1.35      1.37 o
  12   3   5       11.10       12.80      2.97 o
  13   3   5        0.58        0.99      2.31 o
 -12   4   5        2.31        0.85      1.81 o
 -11   4   5        0.55        0.64      2.06 o
 -10   4   5        3.01        3.99      1.78 o
  -9   4   5        0.04       -0.53      1.57 o
  -8   4   5        0.10       -0.68      1.51 o
  -7   4   5        1.64        0.32      2.84 o
  -6   4   5       15.58       17.21      2.92 o
  -5   4   5        4.16        1.57      1.68 o
  -4   4   5        2.52        0.91      1.31 o
  -3   4   5        5.36        3.37      1.14 o
  -2   4   5       13.45       12.13      1.81 o
  -1   4   5        0.53        0.45      1.40 o
   0   4   5        0.00       -1.93      1.93 o
   1   4   5        7.94        6.11      1.72 o
   2   4   5        0.27       -0.54      1.21 o
   3   4   5        2.91        4.16      1.13 o
   4   4   5        0.01        0.48      1.25 o
   5   4   5       22.93       25.34      2.02 o
   6   4   5        6.71        4.96      1.58 o
   7   4   5       31.26       31.68      3.16 o
   8   4   5        0.33        1.13      1.91 o
   9   4   5        0.00       -0.29      1.51 o
  10   4   5        3.20        4.81      1.80 o
  11   4   5        0.05       -0.83      1.68 o
  -8   5   5        0.14        0.23      1.71 o
  -7   5   5        1.57        2.00      1.69 o
  -6   5   5        8.61        8.36      1.75 o
  -5   5   5        1.43       -0.41      1.55 o
  -4   5   5        1.32        1.17      2.04 o
  -3   5   5        8.85       10.00      2.12 o
  -2   5   5        3.20        1.72      3.79 o
  -1   5   5        1.60        1.24      2.86 o
   0   5   5        0.69        0.16      2.86 o
   1   5   5        1.08        0.36      1.35 o
   2   5   5        0.02        0.12      1.34 o
   3   5   5        0.57       -0.43      1.69 o
   4   5   5        0.30       -0.34      1.72 o
   5   5   5        0.15        0.07      1.41 o
   6   5   5        0.00       -1.17      1.47 o
   7   5   5        3.24        2.78      1.69 o
 -16   0   6        0.07       -2.05      3.35 o
 -14   0   6       14.79       12.83      2.58 o
 -12   0   6       59.54       46.43      3.15 o
 -10   0   6        7.89        7.76      1.83 o
  -8   0   6       85.08       73.38      3.57 o
  -6   0   6      707.30      869.19     21.97 o
  -4   0   6      969.43     1100.01     23.98 o
  -2   0   6     1775.83     1978.97     51.69 o
   0   0   6        0.07        0.98      0.56 o
   2   0   6       10.61        8.17      0.68 o
   4   0   6        2.56        6.26      0.94 o
   6   0   6      298.51      303.85      7.34 o
   8   0   6      133.74      149.62      4.48 o
  10   0   6        5.15        4.98      1.16 o
  12   0   6       71.05       82.90      5.25 o
  14   0   6       11.24       13.89      2.59 o
 -17   1   6        3.00       -1.59      2.58 o
 -16   1   6        2.37       -0.85      1.97 o
 -15   1   6        4.05        1.32      1.66 o
 -14   1   6        8.86        7.95      1.63 o
 -13   1   6        2.49        0.24      1.37 o
 -12   1   6       64.70       59.47      2.37 o
 -11   1   6        1.08       -1.11      1.11 o
 -10   1   6       48.00       54.70      2.10 o
  -9   1   6       78.05       74.75      2.35 o
  -8   1   6        3.78        0.41      0.89 o
  -7   1   6       80.31       91.08      2.42 o
  -6   1   6      372.83      385.65      6.45 o
  -5   1   6       67.75       57.62      1.51 o
  -4   1   6      738.16      801.39     11.20 o
  -3   1   6      320.74      332.85      4.66 o
  -2   1   6      156.69      160.22      2.49 o
  -1   1   6        0.66       -0.30      0.39 o
   0   1   6      498.42      529.15      7.74 o
   1   1   6      443.25      449.01      6.22 o
   2   1   6     1318.32     1276.36     16.10 o
   3   1   6     3072.69     3159.99     36.37 o
   4   1   6      163.83      169.89      2.44 o
   5   1   6       86.19      108.11      1.95 o
   6   1   6       48.50       37.71      1.16 o
   7   1   6        9.01       10.63      0.85 o
   8   1   6       44.23       46.17      1.41 o
   9   1   6       41.02       43.34      1.61 o
  10   1   6       36.82       40.58      1.74 o
  11   1   6        6.53        5.31      1.14 o
  12   1   6        3.81        3.11      1.41 o
  13   1   6        1.78        4.61      1.84 o
  14   1   6        4.04        4.78      2.27 o
  15   1   6        0.98       -2.15      2.18 o
 -16   2   6        0.06       -0.34      1.67 o
 -15   2   6        0.46       -0.86      1.52 o
 -14   2   6        2.60        4.01      1.58 o
 -13   2   6       14.83       15.65      1.79 o
 -12   2   6       88.58       89.12      3.88 o
 -11   2   6       24.63       20.46      1.63 o
 -10   2   6       17.20       15.49      1.18 o
  -9   2   6       10.19        5.45      1.47 o
  -8   2   6        8.58        8.81      1.03 o
  -7   2   6        5.70        5.00      0.87 o
  -6   2   6        2.55        3.13      0.78 o
  -5   2   6     1413.22     1458.39     25.90 o
  -4   2   6       22.41       35.20      1.65 o
  -3   2   6        4.59        4.49      0.53 o
  -2   2   6       41.83       41.56      1.18 o
  -1   2   6       21.81       22.85      1.17 o
   0   2   6       49.79       43.31      1.77 o
   1   2   6       23.83       21.32      1.23 o
   2   2   6       82.07       93.99      2.13 o
   3   2   6       97.02       91.10      1.81 o
   4   2   6      116.01      110.88      2.39 o
   5   2   6       59.27       61.18      1.67 o
   6   2   6       26.90       27.48      1.16 o
   7   2   6       35.67       31.43      1.46 o
   8   2   6      172.88      165.81      4.74 o
   9   2   6        8.29        5.75      1.39 o
  10   2   6        0.13       -0.50      1.34 o
  11   2   6        4.61        6.32      1.68 o
  12   2   6        0.33       -0.57      4.42 o
  13   2   6        2.01       -0.23      2.21 o
  14   2   6        7.79        9.26      2.83 o
 -15   3   6        0.55        3.06      2.40 o
 -14   3   6        6.68       10.40      2.20 o
 -13   3   6        8.54       10.69      2.09 o
 -12   3   6       10.20       11.65      2.00 o
 -11   3   6        3.86        6.33      1.78 o
 -10   3   6        0.57        0.37      1.50 o
  -9   3   6       61.28       55.40      2.97 o
  -8   3   6        1.12       -1.58      1.58 o
  -7   3   6       15.13       11.45      2.64 o
  -6   3   6       56.50       54.87      2.98 o
  -5   3   6        5.79        5.35      0.92 o
  -4   3   6       28.97       26.48      1.22 o
  -3   3   6       36.34       34.27      1.47 o
  -2   3   6       53.58       57.35      1.95 o
  -1   3   6       99.79       97.10      2.44 o
   0   3   6        0.25       -0.63      0.63 o
   1   3   6        1.04       -0.32      0.58 o
   2   3   6        0.14       -0.64      0.64 o
   3   3   6      175.31      172.16      3.69 o
   4   3   6      102.15       96.89      2.75 o
   5   3   6        0.44        2.46      1.35 o
   6   3   6       73.30       80.64      3.36 o
   7   3   6        5.99        5.74      1.51 o
   8   3   6        0.76       -1.27      1.27 o
   9   3   6       11.55       12.64      1.78 o
  10   3   6        1.09        0.54      1.44 o
  11   3   6        0.11        0.22      1.47 o
  12   3   6        1.27       -0.33      2.15 o
  13   3   6        1.46       -1.12      2.25 o
 -12   4   6        1.17       -0.71      1.80 o
 -11   4   6        2.11        2.72      1.82 o
 -10   4   6        2.06        1.09      1.65 o
  -9   4   6        0.51       -0.40      1.56 o
  -8   4   6        7.49        4.32      1.72 o
  -7   4   6       11.26       13.63      2.73 o
  -6   4   6        2.51       -0.65      1.81 o
  -5   4   6        8.11        6.22      1.70 o
  -4   4   6        3.62        2.09      1.32 o
  -3   4   6        0.06       -1.03      1.03 o
  -2   4   6        0.58        1.08      1.54 o
  -1   4   6       16.31       16.74      2.04 o
   0   4   6        1.94        2.92      1.79 o
   1   4   6        6.59        4.77      1.42 o
   2   4   6        2.49       -0.26      1.30 o
   3   4   6        3.39        2.65      1.16 o
   4   4   6        2.71        1.09      1.18 o
   5   4   6        0.97        1.36      1.42 o
   6   4   6        2.13        1.56      2.26 o
   7   4   6       25.01       22.78      2.17 o
   8   4   6       32.63       33.77      2.54 o
   9   4   6        0.01       -0.18      1.58 o
  10   4   6        3.13        2.25      1.76 o
  11   4   6        0.77        0.60      1.81 o
  -8   5   6        0.21       -0.07      1.68 o
  -7   5   6        0.00       -0.41      1.62 o
  -6   5   6        0.75        1.70      1.58 o
  -5   5   6        0.00       -1.34      1.34 o
  -4   5   6        0.07       -1.99      1.99 o
  -3   5   6        0.03        1.15      1.89 o
  -2   5   6        0.08        0.01      2.95 o
  -1   5   6        0.18       -1.00      1.53 o
   0   5   6        0.16       -1.46      1.46 o
   1   5   6        0.42       -1.34      1.46 o
   2   5   6        5.23        8.22      1.76 o
   3   5   6        2.25        5.20      1.78 o
   4   5   6        1.74       -0.17      1.70 o
   5   5   6        1.24        0.82      1.44 o
   6   5   6        0.95        3.10      1.58 o
   7   5   6        0.68        3.51      1.72 o
 -17   0   7        0.62       -2.33      2.33 o
 -15   0   7       14.78        9.75      2.56 o
 -13   0   7       25.61       16.67      2.49 o
 -11   0   7       31.66       25.00      2.44 o
  -9   0   7       50.11       52.49      2.96 o
  -7   0   7      164.85      199.52      6.13 o
  -5   0   7      362.11      373.26     12.46 o
  -3   0   7      775.41      806.93     17.75 o
  -1   0   7     5546.91     6196.72    116.88 o
   1   0   7       91.57       88.84      2.18 o
   3   0   7      246.30      236.52      5.68 o
   5   0   7     1909.49     1986.80     42.14 o
   7   0   7        0.09       -0.10      1.14 o
   9   0   7       22.86       28.02      2.47 o
  11   0   7      110.13      137.26      5.49 o
  13   0   7       18.20       14.74      2.55 o
  15   0   7        0.15        1.58      2.34 o
 -17   1   7        0.01       -1.57      2.45 o
 -16   1   7        2.05       -0.79      2.67 o
 -15   1   7        1.13        0.45      1.65 o
 -14   1   7        1.22        0.82      1.58 o
 -13   1   7       25.40       23.28      2.26 o
 -12   1   7        4.53        3.57      1.32 o
 -11   1   7        5.58        1.24      1.18 o
 -10   1   7      167.31      133.01      3.38 o
  -9   1   7        1.65       -0.94      0.94 o
  -8   1   7       65.34       63.21      2.22 o
  -7   1   7      190.08      182.16      4.08 o
  -6   1   7      229.69      240.41      4.07 o
  -5   1   7      310.59      349.89      5.55 o
  -4   1   7      597.30      696.92     10.42 o
  -3   1   7      278.74      285.57      4.31 o
  -2   1   7        7.15        7.78      0.66 o
  -1   1   7       68.45       72.95      1.50 o
   0   1   7       98.27      107.88      2.08 o
   1   1   7      246.58      233.41      3.45 o
   2   1   7      166.89      169.67      2.66 o
   3   1   7      200.94      191.08      2.68 o
   4   1   7       15.96       33.24      0.87 o
   5   1   7      122.42      137.99      2.35 o
   6   1   7        1.09       -0.38      0.60 o
   7   1   7       66.63       68.75      1.68 o
   8   1   7        2.77        3.02      0.68 o
   9   1   7       33.26       30.13      1.57 o
  10   1   7      135.42      139.27      3.36 o
  11   1   7        1.98        1.40      1.29 o
  12   1   7        2.44        1.88      1.36 o
  13   1   7        6.55        8.54      1.98 o
  14   1   7        9.33        6.21      2.33 o
  15   1   7        0.31       -1.27      2.17 o
 -16   2   7        1.17       -0.79      1.69 o
 -15   2   7        1.37        0.39      1.61 o
 -14   2   7       12.51        7.76      1.71 o
 -13   2   7        3.72        2.33      1.66 o
 -12   2   7        1.93       -1.02      1.95 o
 -11   2   7       68.48       65.34      2.49 o
 -10   2   7       19.11       17.45      1.52 o
  -9   2   7        1.37       -0.74      0.94 o
  -8   2   7        8.03        8.92      1.04 o
  -7   2   7       19.22       16.49      1.12 o
  -6   2   7      145.02      160.04      3.65 o
  -5   2   7        3.00        0.15      1.06 o
  -4   2   7      878.47      904.05     17.27 o
  -3   2   7        0.03       -0.50      0.50 o
  -2   2   7      216.78      223.98      3.68 o
  -1   2   7      255.31      264.35      4.66 o
   0   2   7        5.28        3.85      0.58 o
   1   2   7      271.42      258.96      4.13 o
   2   2   7      279.54      264.43      4.24 o
   3   2   7        6.18        3.25      0.62 o
   4   2   7       52.86       47.96      1.45 o
   5   2   7       60.80       57.15      1.66 o
   6   2   7        0.29       -0.21      0.75 o
   7   2   7       26.68       19.73      1.33 o
   8   2   7      172.03      187.15      4.73 o
   9   2   7        3.99        2.00      1.24 o
  10   2   7        9.11        9.48      2.44 o
  11   2   7        0.51        1.65      2.25 o
  12   2   7        0.44        0.69      2.91 o
  13   2   7        3.10        4.70      2.68 o
  14   2   7        0.20        0.06      2.48 o
 -15   3   7        0.13        2.54      2.38 o
 -14   3   7        5.01        6.07      2.04 o
 -13   3   7        0.17       -0.27      1.69 o
 -12   3   7        4.86        6.72      1.87 o
 -11   3   7        5.49        5.82      1.75 o
 -10   3   7       48.31       39.88      2.65 o
  -9   3   7        8.21       10.04      1.78 o
  -8   3   7       38.23       35.92      2.41 o
  -7   3   7       11.60        5.77      1.52 o
  -6   3   7       20.98       17.76      1.80 o
  -5   3   7       73.68       72.48      2.14 o
  -4   3   7       92.04      110.88      3.21 o
  -3   3   7       18.17       21.19      1.14 o
  -2   3   7       42.30       50.56      1.55 o
  -1   3   7        8.21        6.34      0.79 o
   0   3   7        7.41        7.55      0.78 o
   1   3   7        3.13        3.67      0.72 o
   2   3   7        0.22       -0.70      0.70 o
   3   3   7       46.13       43.86      1.67 o
   4   3   7       21.90       22.28      2.38 o
   5   3   7       20.69       17.42      1.76 o
   6   3   7       50.62       58.70      3.19 o
   7   3   7        1.49        0.10      1.30 o
   8   3   7        0.39       -1.29      1.29 o
   9   3   7        0.30        1.37      1.42 o
  10   3   7       17.17       18.37      2.04 o
  11   3   7        0.43        1.14      1.51 o
  12   3   7        1.69        1.19      2.32 o
  13   3   7        0.21       -1.79      2.30 o
 -12   4   7        1.45        2.08      1.90 o
 -11   4   7        2.44        4.29      1.89 o
 -10   4   7        3.01        2.82      1.77 o
  -9   4   7        0.06       -1.46      1.46 o
  -8   4   7        4.09        4.03      1.72 o
  -7   4   7        4.88        2.98      1.61 o
  -6   4   7        2.11        0.74      1.90 o
  -5   4   7        1.49        0.71      1.42 o
  -4   4   7        2.10        2.23      1.30 o
  -3   4   7        0.23        0.08      1.22 o
  -2   4   7       17.80       19.52      3.09 o
  -1   4   7        2.46        0.74      1.61 o
   0   4   7        5.31        6.70      2.56 o
   1   4   7        0.02       -0.94      0.94 o
   2   4   7        2.49        1.97      1.09 o
   3   4   7        1.72        1.44      1.15 o
   4   4   7       23.10       19.54      1.71 o
   5   4   7        7.71        7.59      1.64 o
   6   4   7       21.84       19.20      2.04 o
   7   4   7        0.87        1.81      1.58 o
   8   4   7        0.93        3.08      1.69 o
   9   4   7        0.12       -1.19      1.53 o
  10   4   7        0.31        0.91      1.65 o
  -8   5   7        0.00        0.87      1.77 o
  -7   5   7        0.16       -0.98      1.65 o
  -6   5   7        6.79        7.52      1.79 o
  -5   5   7        8.19        7.81      1.65 o
  -4   5   7        5.72        3.98      2.33 o
  -3   5   7        0.16       -1.36      2.13 o
  -2   5   7        0.00       -0.95      3.08 o
  -1   5   7        1.35       -0.64      1.63 o
   0   5   7        0.20        1.72      1.71 o
   1   5   7        4.77        6.47      3.20 o
   2   5   7        0.40        2.01      1.65 o
   3   5   7        9.07        9.65      1.91 o
   4   5   7        0.04        1.03      1.40 o
   5   5   7        0.71        1.65      1.92 o
   6   5   7        0.07       -0.83      1.59 o
 -16   0   8        2.34        1.31      2.35 o
 -14   0   8       34.23       32.11      3.08 o
 -12   0   8       58.70       63.22      3.84 o
 -10   0   8      402.69      408.94     11.64 o
  -8   0   8      539.71      566.25     13.12 o
  -6   0   8      273.56      264.99     14.65 o
  -4   0   8     1328.76     1683.32     42.08 o
  -2   0   8     1049.70     1210.68     29.38 o
   0   0   8       97.18       89.99      2.21 o
   2   0   8       22.28       24.15      1.28 o
   4   0   8     1183.06     1205.24     27.41 o
   6   0   8      232.03      273.86      6.87 o
   8   0   8       24.78       21.51      2.39 o
  10   0   8        0.18        0.97      1.68 o
  12   0   8       74.17       78.76      4.41 o
  14   0   8        0.86       -1.20      2.12 o
 -17   1   8        0.09        1.37      3.35 o
 -16   1   8        2.45       -0.63      2.27 o
 -15   1   8        0.00       -1.55      1.55 o
 -14   1   8       10.38       11.77      1.72 o
 -13   1   8        3.95        3.07      1.45 o
 -12   1   8       52.45       53.96      2.24 o
 -11   1   8       19.73       18.47      1.50 o
 -10   1   8       26.07       25.76      1.59 o
  -9   1   8        1.02       -1.06      1.06 o
  -8   1   8       37.84       33.92      1.61 o
  -7   1   8       47.03       48.35      1.66 o
  -6   1   8       60.64       57.71      1.90 o
  -5   1   8        3.31       -0.64      0.64 o
  -4   1   8      400.01      453.16      6.93 o
  -3   1   8     2838.26     3216.24     48.84 o
  -2   1   8      147.72      171.55      4.22 o
  -1   1   8      523.99      510.86      7.65 o
   0   1   8      916.11      909.30     13.82 o
   1   1   8       18.30       13.17      0.70 o
   2   1   8        0.46        0.34      0.49 o
   3   1   8       36.25       42.82      1.18 o
   4   1   8       28.41       25.17      0.87 o
   5   1   8        0.44       -0.44      0.58 o
   6   1   8       18.41       15.73      0.96 o
   7   1   8       72.54       76.84      2.08 o
   8   1   8        9.01        9.31      0.96 o
   9   1   8      111.52      117.72      3.01 o
  10   1   8       26.67       29.78      1.97 o
  11   1   8        9.98       10.05      1.49 o
  12   1   8        0.02        1.51      1.74 o
  13   1   8        7.42        7.58      2.24 o
  14   1   8        1.49        2.76      2.20 o
 -16   2   8        0.05       -0.82      1.86 o
 -15   2   8        2.05        3.50      1.71 o
 -14   2   8       23.15       27.17      2.45 o
 -13   2   8        9.97       14.44      2.59 o
 -12   2   8        4.35        1.47      1.75 o
 -11   2   8        8.38        3.88      1.51 o
 -10   2   8        4.19        1.34      1.04 o
  -9   2   8        0.12       -0.89      0.89 o
  -8   2   8       91.00       67.74      1.94 o
  -7   2   8      112.52      114.58      2.88 o
  -6   2   8       31.60       31.65      1.33 o
  -5   2   8        3.57        1.16      0.60 o
  -4   2   8        1.76       -1.05      1.05 o
  -3   2   8      397.19      384.75      5.73 o
  -2   2   8       34.13       33.58      1.85 o
  -1   2   8       71.02       73.07      1.63 o
   0   2   8      165.94      187.45      3.16 o
   1   2   8       20.09       16.90      0.83 o
   2   2   8      116.09      129.58      2.44 o
   3   2   8       14.81       13.45      1.13 o
   4   2   8        8.62       10.76      0.79 o
   5   2   8        4.33        3.83      0.82 o
   6   2   8        5.98        5.24      0.98 o
   7   2   8        0.12        0.20      0.94 o
   8   2   8       55.69       61.14      2.71 o
   9   2   8        0.04       -0.82      1.13 o
  10   2   8        0.31       -0.85      1.26 o
  11   2   8        3.14        1.95      2.39 o
  12   2   8        7.28        5.36      5.08 o
  13   2   8        0.85       -0.13      2.49 o
  14   2   8        1.84        6.45      2.81 o
 -14   3   8        0.56       -1.07      1.79 o
 -13   3   8        0.46       -1.62      1.62 o
 -12   3   8        0.28       -0.01      1.64 o
 -11   3   8        8.10       10.20      1.93 o
 -10   3   8        4.74        2.37      1.61 o
  -9   3   8       55.38       53.39      2.93 o
  -8   3   8        5.25        5.24      1.59 o
  -7   3   8        4.13        1.37      1.40 o
  -6   3   8        4.89        3.49      1.43 o
  -5   3   8        6.60        6.07      1.27 o
  -4   3   8       38.24       48.78      1.70 o
  -3   3   8      242.57      244.13      4.50 o
  -2   3   8        7.15        7.52      1.53 o
  -1   3   8        9.65       10.08      0.93 o
   0   3   8       20.10       18.85      1.04 o
   1   3   8       30.13       31.72      1.25 o
   2   3   8       20.24       20.42      1.80 o
   3   3   8        5.65        5.45      1.56 o
   4   3   8       19.63       24.25      1.67 o
   5   3   8        3.19        3.47      1.36 o
   6   3   8        0.46       -1.20      1.28 o
   7   3   8        0.72       -1.30      1.30 o
   8   3   8        0.43        0.40      1.33 o
   9   3   8        1.04        1.17      1.51 o
  10   3   8        0.12       -0.23      1.41 o
  11   3   8        0.01        0.02      2.16 o
  12   3   8        2.14        2.52      2.46 o
 -12   4   8        0.31        2.60      1.92 o
 -11   4   8        3.26        4.40      1.93 o
 -10   4   8        2.93        2.97      1.84 o
  -9   4   8        1.46        3.21      1.74 o
  -8   4   8       12.16       12.84      2.01 o
  -7   4   8        6.49        7.03      1.77 o
  -6   4   8        0.36       -0.20      1.51 o
  -5   4   8        2.61        4.18      1.88 o
  -4   4   8       30.26       32.68      2.22 o
  -3   4   8       19.21       18.00      1.92 o
  -2   4   8        2.80        3.87      1.26 o
  -1   4   8        6.18        7.12      1.30 o
   0   4   8        2.45        1.98      1.32 o
   1   4   8       15.00       10.81      1.40 o
   2   4   8        2.37        0.30      1.11 o
   3   4   8        1.03        0.75      1.17 o
   4   4   8        7.28       10.05      1.49 o
   5   4   8       59.71       60.95      4.03 o
   6   4   8        0.40        1.64      1.52 o
   7   4   8        0.01        1.03      1.54 o
   8   4   8        0.65        1.84      1.62 o
   9   4   8        0.53        2.93      1.77 o
  10   4   8        0.05       -0.61      1.75 o
  -8   5   8        0.31       -0.54      1.72 o
  -7   5   8        0.55        0.77      1.69 o
  -6   5   8        0.13       -0.37      1.59 o
  -5   5   8        0.35       -0.12      1.52 o
  -4   5   8        4.15        2.15      2.51 o
  -3   5   8        2.88        0.42      5.18 o
  -2   5   8        1.15       -1.90      1.90 o
  -1   5   8        0.25        0.05      2.19 o
   0   5   8        5.30        5.06      2.00 o
   1   5   8        2.30        2.60      1.87 o
   2   5   8        0.59       -0.24      1.85 o
   3   5   8        0.20       -1.52      1.52 o
   4   5   8        0.05        0.24      1.45 o
   5   5   8        1.69        1.29      1.57 o
   6   5   8        0.00       -0.16      1.56 o
 -17   0   9       11.90       12.47      2.96 o
 -15   0   9        0.52       -2.06      2.06 o
 -13   0   9        0.51       -1.45      1.45 o
 -11   0   9       55.91       57.19      2.82 o
  -9   0   9        1.70        0.40      1.16 o
  -7   0   9       26.54       22.07      2.44 o
  -5   0   9      290.86      321.69     11.14 o
  -3   0   9       11.75       16.02      1.35 o
  -1   0   9     5384.41     6184.97    138.26 o
   1   0   9        2.91        1.13      1.21 o
   3   0   9      455.78      479.84     10.87 o
   5   0   9        5.41        8.68      1.29 o
   7   0   9        0.00       -1.18      1.18 o
   9   0   9       48.69       51.28      4.00 o
  11   0   9      124.87      140.95      5.69 o
  13   0   9        3.12        4.27      3.64 o
 -17   1   9        1.15       -2.11      2.94 o
 -16   1   9        3.15        3.98      2.42 o
 -15   1   9        2.99        0.36      1.82 o
 -14   1   9        1.59       -0.95      1.38 o
 -13   1   9        1.28        1.72      1.42 o
 -12   1   9      224.66      224.56      4.99 o
 -11   1   9        0.14        1.08      1.16 o
 -10   1   9       17.84       15.39      1.42 o
  -9   1   9      105.27       95.07      2.90 o
  -8   1   9      161.44      161.34      3.53 o
  -7   1   9        1.36        0.52      0.89 o
  -6   1   9      643.40      704.56     12.10 o
  -5   1   9      347.85      328.86      5.29 o
  -4   1   9       14.40       15.42      0.94 o
  -3   1   9       18.15       21.11      1.28 o
  -2   1   9      264.65      267.76      4.32 o
  -1   1   9       13.10       12.99      0.80 o
   0   1   9        6.33        6.84      0.66 o
   1   1   9      746.39      730.13     10.63 o
   2   1   9       46.75       50.96      1.44 o
   3   1   9        0.41       -0.46      0.46 o
   4   1   9        7.75        6.22      0.72 o
   5   1   9        2.12        2.50      0.68 o
   6   1   9      227.14      230.77      4.17 o
   7   1   9       45.96       49.17      1.63 o
   8   1   9       49.98       46.32      1.69 o
   9   1   9       45.26       47.04      2.72 o
  10   1   9       34.71       41.65      2.02 o
  11   1   9        4.65        3.82      1.38 o
  12   1   9        1.98        1.76      1.69 o
  13   1   9        1.20        0.14      1.85 o
  14   1   9        3.56        2.11      2.41 o
 -16   2   9        1.02       -1.83      1.83 o
 -15   2   9        5.11        3.92      1.97 o
 -14   2   9        4.70        9.90      2.04 o
 -13   2   9       16.47       22.63      2.23 o
 -12   2   9       21.55       22.79      2.83 o
 -11   2   9       31.72       25.00      1.66 o
 -10   2   9        1.05       -0.55      1.03 o
  -9   2   9        6.16        5.02      1.05 o
  -8   2   9        0.22       -0.36      0.89 o
  -7   2   9        6.30        6.10      0.82 o
  -6   2   9       54.00       50.55      2.12 o
  -5   2   9       60.64       70.92      2.17 o
  -4   2   9      159.67      167.22      3.84 o
  -3   2   9       62.41       65.08      1.65 o
  -2   2   9       90.21       92.06      1.96 o
  -1   2   9       50.45       42.73      1.28 o
   0   2   9      107.40      114.65      2.23 o
   1   2   9       34.20       31.16      1.11 o
   2   2   9      321.58      311.96      5.69 o
   3   2   9       11.68       13.69      0.83 o
   4   2   9       16.52       16.06      0.89 o
   5   2   9        0.97       -0.61      0.75 o
   6   2   9        8.66        4.97      0.99 o
   7   2   9        0.03       -0.96      0.96 o
   8   2   9        1.22        0.13      1.18 o
   9   2   9        0.22       -1.21      1.21 o
  10   2   9        4.35        1.27      2.24 o
  11   2   9       14.65       15.93      4.61 o
  12   2   9        0.19        1.18      2.45 o
  13   2   9        1.49        3.86      2.90 o
 -14   3   9        4.23       -0.04      1.90 o
 -13   3   9        8.07        7.76      2.10 o
 -12   3   9       21.40       24.36      3.09 o
 -11   3   9        4.84        4.62      1.78 o
 -10   3   9        3.00        0.47      1.55 o
  -9   3   9       13.52        9.76      1.80 o
  -8   3   9        4.55        1.94      1.55 o
  -7   3   9        6.88        6.02      1.56 o
  -6   3   9        0.77       -0.03      1.29 o
  -5   3   9        1.64       -0.01      1.71 o
  -4   3   9        4.85        3.37      1.13 o
  -3   3   9        0.97        1.58      0.92 o
  -2   3   9       64.31       63.68      2.05 o
  -1   3   9       23.51       19.92      1.79 o
   0   3   9        4.60        1.68      0.85 o
   1   3   9       19.86       18.54      1.24 o
   2   3   9        5.98        3.70      1.82 o
   3   3   9       46.29       42.46      2.90 o
   4   3   9       36.88       37.26      2.00 o
   5   3   9        3.84        3.62      1.40 o
   6   3   9       25.16       21.62      1.97 o
   7   3   9       48.91       43.25      3.47 o
   8   3   9        2.28       -0.55      1.48 o
   9   3   9        0.03        0.48      1.59 o
  10   3   9        0.84        1.77      2.53 o
  11   3   9        0.68        0.26      2.16 o
  12   3   9        0.06       -1.54      2.24 o
 -12   4   9        0.03       -1.00      1.83 o
 -11   4   9        0.44        1.37      1.83 o
 -10   4   9        1.73        4.55      1.91 o
  -9   4   9        5.16        4.42      1.83 o
  -8   4   9        0.44        1.13      1.67 o
  -7   4   9       27.90       31.38      2.45 o
  -6   4   9        0.02       -0.50      1.47 o
  -5   4   9        0.71       -0.41      1.44 o
  -4   4   9       30.99       29.02      2.16 o
  -3   4   9        0.41       -0.61      1.31 o
  -2   4   9       40.88       42.19      3.58 o
  -1   4   9        9.78       11.14      1.54 o
   0   4   9        6.83        7.21      1.67 o
   1   4   9        0.66       -1.18      1.18 o
   2   4   9        8.39       10.26      1.63 o
   3   4   9        7.85        9.71      1.53 o
   4   4   9        0.11       -0.30      1.25 o
   5   4   9        2.55        6.31      2.34 o
   6   4   9        0.21        1.40      1.53 o
   7   4   9        0.66        0.15      1.55 o
   8   4   9        9.40       12.09      1.96 o
   9   4   9        1.50        3.45      1.79 o
  -8   5   9        0.00        0.02      1.80 o
  -7   5   9        0.07       -0.56      1.86 o
  -6   5   9       14.20       15.73      2.08 o
  -5   5   9        0.07        1.03      1.65 o
  -4   5   9        1.54        2.47      2.58 o
  -3   5   9        4.51        3.19      2.50 o
  -2   5   9        0.38        1.49      2.08 o
  -1   5   9        0.00       -2.68      2.68 o
   0   5   9        0.97       -0.39      1.84 o
   1   5   9        7.70        6.50      2.04 o
   2   5   9        1.86       -1.10      1.87 o
   3   5   9        3.89        1.16      1.76 o
   4   5   9        0.47       -1.63      1.63 o
   5   5   9        0.11        0.30      1.54 o
 -16   0  10        0.27        2.75      2.43 o
 -14   0  10        6.35        2.28      2.17 o
 -12   0  10        2.99        1.43      1.49 o
 -10   0  10     1064.16     1066.54     27.04 o
  -8   0  10       44.52       52.28      3.68 o
  -6   0  10       49.08       43.13      3.14 o
  -4   0  10     1276.96     1517.58     46.82 o
  -2   0  10     1499.58     1768.54     43.66 o
   0   0  10     1118.62     1207.56     25.86 o
   2   0  10      261.19      278.32      6.71 o
   4   0  10        0.24       -1.00      1.00 o
   6   0  10        0.08       -1.11      1.14 o
   8   0  10       10.06        9.44      1.81 o
  10   0  10        1.14       -1.62      1.68 o
  12   0  10       61.86       79.12      4.48 o
  14   0  10        0.51        2.91      2.36 o
 -17   1  10        0.10       -2.43      2.43 o
 -16   1  10        2.39       -0.87      2.24 o
 -15   1  10        3.55        2.45      1.95 o
 -14   1  10        9.16       11.14      1.92 o
 -13   1  10       21.46       30.39      2.04 o
 -12   1  10       54.64       62.56      2.48 o
 -11   1  10       39.01       48.11      2.05 o
 -10   1  10       65.11       69.12      2.42 o
  -9   1  10       11.91        9.48      1.33 o
  -8   1  10      125.64      123.02      3.32 o
  -7   1  10       21.14       18.10      1.30 o
  -6   1  10        1.07       -0.77      0.77 o
  -5   1  10      302.98      323.09      5.97 o
  -4   1  10      513.64      551.15     10.27 o
  -3   1  10        6.37        0.30      0.62 o
  -2   1  10      972.84     1049.01     15.32 o
  -1   1  10      361.52      357.82      5.93 o
   0   1  10      736.53      724.24     11.33 o
   1   1  10       50.19       61.02      1.64 o
   2   1  10       54.87       62.08      1.75 o
   3   1  10       34.40       26.65      1.02 o
   4   1  10        3.03        0.29      0.65 o
   5   1  10       92.56       96.66      2.52 o
   6   1  10        9.89        8.69      1.08 o
   7   1  10        9.40        5.64      1.09 o
   8   1  10       16.91       14.69      1.37 o
   9   1  10        2.85        0.59      1.15 o
  10   1  10        4.75        3.68      1.34 o
  11   1  10        9.06        8.82      1.53 o
  12   1  10        0.08        0.82      1.71 o
  13   1  10       20.83       21.07      3.13 o
  14   1  10        0.20       -2.08      2.13 o
 -16   2  10        6.46        7.83      2.71 o
 -15   2  10        0.57        0.61      2.38 o
 -14   2  10       25.10       21.58      2.37 o
 -13   2  10       19.13       22.07      3.68 o
 -12   2  10       33.58       31.63      2.01 o
 -11   2  10        3.41        3.37      1.37 o
 -10   2  10       84.89       76.31      2.60 o
  -9   2  10       27.76       27.24      1.46 o
  -8   2  10        0.85        0.32      0.93 o
  -7   2  10      113.52      114.75      3.06 o
  -6   2  10       47.45       44.96      1.63 o
  -5   2  10      164.07      172.52      3.46 o
  -4   2  10       18.24       18.21      1.16 o
  -3   2  10        3.69        3.25      0.67 o
  -2   2  10       10.65       11.72      0.81 o
  -1   2  10       93.75       87.63      1.91 o
   0   2  10       63.07       73.76      1.75 o
   1   2  10       29.43       28.74      1.43 o
   2   2  10       27.86       26.48      1.24 o
   3   2  10       30.96       33.16      1.15 o
   4   2  10       10.15        9.93      0.85 o
   5   2  10       26.52       23.36      1.27 o
   6   2  10        6.14        5.09      1.04 o
   7   2  10       21.16       19.59      1.54 o
   8   2  10        0.06       -0.26      1.15 o
   9   2  10       38.96       35.10      3.49 o
  10   2  10        0.75        0.00      2.26 o
  11   2  10        0.01       -0.78      2.27 o
  12   2  10        0.11        1.24      2.53 o
  13   2  10        0.01        0.42      2.79 o
 -14   3  10        0.14        1.07      1.92 o
 -13   3  10        1.23        4.47      1.98 o
 -12   3  10        0.28        1.26      1.73 o
 -11   3  10       11.12       14.43      2.17 o
 -10   3  10        1.37        1.28      1.64 o
  -9   3  10        7.36        7.49      1.76 o
  -8   3  10        1.18        2.11      1.49 o
  -7   3  10       20.98       17.89      1.92 o
  -6   3  10        6.36        8.47      1.63 o
  -5   3  10        0.46        0.47      1.33 o
  -4   3  10        1.25        0.47      1.43 o
  -3   3  10       48.17       51.09      2.26 o
  -2   3  10      219.61      220.52      4.78 o
  -1   3  10        0.00       -0.99      0.99 o
   0   3  10        0.91       -0.97      0.97 o
   1   3  10        2.45       -0.30      1.28 o
   2   3  10        0.63        0.10      1.44 o
   3   3  10        6.71        6.54      1.67 o
   4   3  10        1.83        3.83      1.21 o
   5   3  10        9.59        7.69      1.91 o
   6   3  10        4.38        1.66      1.44 o
   7   3  10        0.32       -0.55      1.44 o
   8   3  10        0.04        0.51      1.38 o
   9   3  10        0.21       -1.41      1.41 o
  10   3  10       10.42       13.06      2.64 o
  11   3  10        0.01        1.46      2.31 o
 -12   4  10        1.44        2.18      1.99 o
 -11   4  10        0.03        0.68      1.91 o
 -10   4  10        1.51       -0.95      1.74 o
  -9   4  10        0.41       -0.10      1.69 o
  -8   4  10        4.96        2.02      1.75 o
  -7   4  10        5.52        5.07      1.81 o
  -6   4  10        0.36        1.47      1.59 o
  -5   4  10        0.98        0.61      1.47 o
  -4   4  10        6.20        7.67      1.67 o
  -3   4  10        0.36       -0.48      1.39 o
  -2   4  10       15.02       18.51      1.83 o
  -1   4  10       57.12       59.99      3.06 o
   0   4  10        1.77        0.72      1.50 o
   1   4  10        2.52        0.55      1.30 o
   2   4  10        2.47       -0.40      1.40 o
   3   4  10       50.31       53.64      2.81 o
   4   4  10        1.64        3.03      1.35 o
   5   4  10        5.31        4.09      1.60 o
   6   4  10       11.79       10.67      1.88 o
   7   4  10        1.82        0.89      1.57 o
   8   4  10        1.41        1.14      1.65 o
   9   4  10        0.37       -0.21      2.20 o
  -7   5  10        1.84        4.60      1.89 o
  -6   5  10        4.90        5.00      2.97 o
  -5   5  10       22.69       22.96      2.35 o
  -4   5  10        7.54        5.71      1.77 o
  -3   5  10        5.01        2.76      2.37 o
  -2   5  10        8.06        6.79      2.38 o
  -1   5  10        1.22       -0.01      3.01 o
   0   5  10        4.05        3.91      2.10 o
   1   5  10        0.12       -0.51      1.89 o
   2   5  10        0.00       -1.24      1.94 o
   3   5  10        0.79        0.87      1.52 o
   4   5  10        0.20       -0.11      1.83 o
   5   5  10        0.24       -0.46      1.93 o
 -17   0  11        1.78       -0.72      2.57 o
 -15   0  11       20.01       14.12      2.72 o
 -13   0  11       34.66       29.44      2.94 o
 -11   0  11      304.93      310.64      9.54 o
  -9   0  11      127.26      144.79      5.52 o
  -7   0  11        1.78       -0.10      2.23 o
  -5   0  11      143.59      159.43      6.52 o
  -3   0  11     3944.21     4508.04    109.83 o
  -1   0  11      182.81      220.07      6.47 o
   1   0  11      602.69      608.34     13.55 o
   3   0  11      754.82      794.60     17.51 o
   5   0  11        0.02       -0.54      1.18 o
   7   0  11        0.05       -1.32      1.49 o
   9   0  11       51.04       47.13      4.73 o
  11   0  11        2.76        1.68      2.03 o
  13   0  11        0.03       -2.09      2.09 o
 -17   1  11        0.02       -2.45      2.45 o
 -16   1  11        1.10        2.85      2.39 o
 -15   1  11        0.62        1.01      2.25 o
 -14   1  11        2.44        3.31      1.72 o
 -13   1  11        2.86        4.02      1.67 o
 -12   1  11       81.53       91.60      3.21 o
 -11   1  11       65.44       58.22      2.26 o
 -10   1  11        7.74        6.10      1.34 o
  -9   1  11       48.93       51.26      2.21 o
  -8   1  11      344.39      329.04      6.84 o
  -7   1  11       29.50       30.18      1.57 o
  -6   1  11      113.72      117.03      2.82 o
  -5   1  11        8.69        7.29      1.05 o
  -4   1  11        7.68        0.81      0.90 o
  -3   1  11       46.02       48.64      1.63 o
  -2   1  11      202.89      222.21      4.01 o
  -1   1  11       48.18       54.39      1.84 o
   0   1  11      365.80      398.27      7.02 o
   1   1  11      970.60      958.20     14.72 o
   2   1  11       10.23        6.81      0.79 o
   3   1  11       14.45       18.27      1.70 o
   4   1  11      111.97      115.87      2.50 o
   5   1  11        1.28       -0.45      0.86 o
   6   1  11       14.31       10.95      1.16 o
   7   1  11        2.16        0.42      1.07 o
   8   1  11        2.39        0.78      1.12 o
   9   1  11        0.06       -1.10      1.10 o
  10   1  11        1.69       -1.20      1.20 o
  11   1  11        0.67       -1.43      1.43 o
  12   1  11        0.01       -1.71      1.71 o
  13   1  11        6.24        4.25      2.27 o
 -16   2  11        0.52        0.14      2.32 o
 -15   2  11        2.79        1.55      2.28 o
 -14   2  11        2.65        1.04      2.11 o
 -13   2  11        0.00       -1.61      1.61 o
 -12   2  11        5.32        6.35      1.55 o
 -11   2  11       64.00       66.28      2.79 o
 -10   2  11       13.39       14.09      1.44 o
  -9   2  11       90.00       96.79      2.71 o
  -8   2  11       12.87       10.51      1.17 o
  -7   2  11       30.51       27.09      1.38 o
  -6   2  11      106.61       99.26      2.38 o
  -5   2  11       24.48       19.36      1.00 o
  -4   2  11        0.00       -0.65      0.65 o
  -3   2  11        1.94        1.10      0.58 o
  -2   2  11       26.11       25.17      1.13 o
  -1   2  11       60.00       61.51      1.78 o
   0   2  11      246.00      236.09      3.96 o
   1   2  11       96.16       85.87      1.99 o
   2   2  11       18.32       18.20      0.97 o
   3   2  11        2.02       -0.72      0.72 o
   4   2  11        7.58        5.08      0.96 o
   5   2  11        2.66       -0.07      1.03 o
   6   2  11       16.85       17.27      1.34 o
   7   2  11        1.08       -0.37      1.09 o
   8   2  11       49.34       46.34      2.30 o
   9   2  11        0.10       -1.96      1.96 o
  10   2  11        6.38        0.52      4.01 o
  11   2  11        1.44        0.20      2.50 o
  12   2  11        1.09        2.05      2.78 o
  13   2  11        2.82        3.95      5.79 o
 -14   3  11       11.08       12.61      3.61 o
 -13   3  11       28.33       27.42      3.06 o
 -12   3  11        4.44        7.89      2.04 o
 -11   3  11       45.58       51.12      3.20 o
 -10   3  11        0.00        0.89      1.61 o
  -9   3  11        0.45        0.54      1.56 o
  -8   3  11        9.74        6.12      1.75 o
  -7   3  11        5.71        7.20      1.65 o
  -6   3  11       11.78        9.79      1.70 o
  -5   3  11       37.36       37.54      2.61 o
  -4   3  11        2.70        2.33      1.34 o
  -3   3  11        7.02        7.10      1.52 o
  -2   3  11       37.77       37.49      2.63 o
  -1   3  11       23.30       23.50      1.87 o
   0   3  11       75.19       74.93      3.00 o
   1   3  11       52.12       48.43      2.54 o
   2   3  11        4.96        4.10      1.40 o
   3   3  11        4.60        4.21      1.75 o
   4   3  11       78.09       71.87      3.58 o
   5   3  11       47.40       40.29      2.42 o
   6   3  11        8.75        6.53      1.61 o
   7   3  11        0.26       -0.49      1.32 o
   8   3  11       10.76       12.17      1.83 o
   9   3  11        0.15        0.70      1.99 o
  10   3  11        7.16       11.93      2.71 o
  11   3  11        0.04       -0.09      2.42 o
 -12   4  11        0.08        0.16      1.95 o
 -11   4  11        2.35        2.24      1.99 o
 -10   4  11        0.01       -1.68      1.73 o
  -9   4  11        1.65        3.19      1.85 o
  -8   4  11        2.35        2.10      1.78 o
  -7   4  11        2.00        3.14      1.71 o
  -6   4  11        8.31       13.44      1.99 o
  -5   4  11       19.17       23.78      2.85 o
  -4   4  11       74.11       95.34      4.69 o
  -3   4  11       21.49       28.39      2.99 o
  -2   4  11       10.28        9.55      1.70 o
  -1   4  11        3.99        2.34      1.50 o
   0   4  11       14.29       11.62      1.88 o
   1   4  11        2.01       -0.04      1.37 o
   2   4  11        4.94        2.74      1.47 o
   3   4  11        6.54        4.93      1.58 o
   4   4  11        0.01       -1.33      1.46 o
   5   4  11        0.05        1.08      1.86 o
   6   4  11        4.47        2.66      1.77 o
   7   4  11        0.09       -0.44      1.54 o
   8   4  11        1.12        0.54      1.67 o
   9   4  11        6.77        7.55      2.72 o
  -7   5  11        1.70        1.11      1.89 o
  -6   5  11        3.14        5.91      2.03 o
  -5   5  11        0.02       -1.40      1.76 o
  -4   5  11        0.18       -1.61      1.61 o
  -3   5  11        0.88        0.54      2.25 o
  -2   5  11        1.07        1.91      2.25 o
  -1   5  11        2.65        0.81      2.95 o
   0   5  11        0.58        1.35      2.00 o
   1   5  11       10.61       13.57      4.05 o
   2   5  11        0.09       -1.44      1.44 o
   3   5  11        0.04       -0.74      1.56 o
   4   5  11        0.02        1.02      1.80 o
 -16   0  12        1.41       -2.01      2.30 o
 -14   0  12        0.61       -1.93      1.93 o
 -12   0  12        0.79        0.83      1.91 o
 -10   0  12      729.52      782.46     20.85 o
  -8   0  12      272.42      299.87     11.22 o
  -6   0  12        0.29       -2.15      2.26 o
  -4   0  12      297.17      372.12     12.84 o
  -2   0  12      155.43      162.39      5.25 o
   0   0  12      996.16     1057.06     29.69 o
   2   0  12      154.42      163.44      4.57 o
   4   0  12       24.34       26.17      1.86 o
   6   0  12       76.34       77.68      3.36 o
   8   0  12        9.78        4.23      1.79 o
  10   0  12       49.23       54.85     10.50 o
  12   0  12        0.34       -1.04      2.05 o
 -16   1  12        1.27        0.71      2.84 o
 -15   1  12        8.60        6.83      2.50 o
 -14   1  12       33.79       34.50      2.74 o
 -13   1  12        4.45        6.64      1.75 o
 -12   1  12        5.09        5.01      1.44 o
 -11   1  12      126.29      130.02      3.56 o
 -10   1  12       46.27       49.02      2.21 o
  -9   1  12      649.15      654.80     12.55 o
  -8   1  12       45.42       48.02      2.08 o
  -7   1  12       76.91       77.57      2.51 o
  -6   1  12        0.00       -1.00      1.00 o
  -5   1  12       81.96       80.85      2.74 o
  -4   1  12       15.47       21.89      1.31 o
  -3   1  12       12.78       11.05      1.10 o
  -2   1  12      303.19      325.96      5.96 o
  -1   1  12      241.35      237.96      4.60 o
   0   1  12        0.03       -0.83      0.83 o
   1   1  12      128.47      125.94      2.65 o
   2   1  12      146.57      137.82      3.17 o
   3   1  12       67.20       53.91      2.68 o
   4   1  12       12.68       13.39      1.17 o
   5   1  12       19.87       23.10      1.48 o
   6   1  12        1.03       -0.94      0.94 o
   7   1  12        0.20       -1.01      1.01 o
   8   1  12        0.00       -1.04      1.04 o
   9   1  12        3.10        0.01      1.24 o
  10   1  12       29.12       28.32      2.05 o
  11   1  12        0.77        0.46      1.73 o
  12   1  12        1.26       -1.21      1.98 o
  13   1  12        0.79       -1.72      2.14 o
 -16   2  12        3.58        3.96      2.96 o
 -15   2  12        2.09        0.33      2.34 o
 -14   2  12        4.43        0.48      2.19 o
 -13   2  12        3.03        1.96      1.77 o
 -12   2  12       68.84       67.55      3.35 o
 -11   2  12       39.74       45.16      2.29 o
 -10   2  12       22.66       22.42      1.64 o
  -9   2  12       15.19       19.77      1.43 o
  -8   2  12        4.18        0.08      1.03 o
  -7   2  12       53.08       56.88      2.70 o
  -6   2  12       65.62       72.26      2.11 o
  -5   2  12       15.46       16.91      1.15 o
  -4   2  12      241.07      247.29      3.98 o
  -3   2  12        6.54        5.52      0.71 o
  -2   2  12        5.79        6.18      0.70 o
  -1   2  12       63.88       62.13      1.71 o
   0   2  12       26.49       24.69      1.03 o
   1   2  12        0.17        0.16      0.70 o
   2   2  12      288.69      284.22      5.01 o
   3   2  12        0.26       -0.81      0.81 o
   4   2  12        4.55        1.97      0.98 o
   5   2  12        1.92       -1.04      1.04 o
   6   2  12        7.01       -0.40      1.39 o
   7   2  12       77.81       81.30      3.53 o
   8   2  12        2.04        1.12      3.56 o
   9   2  12        2.98       -0.45      2.18 o
  10   2  12        0.75        3.41      2.44 o
  11   2  12        2.12        4.19      2.78 o
  12   2  12        1.75        4.23      2.94 o
 -14   3  12        6.03        6.64      2.58 o
 -13   3  12        3.28        3.07      2.07 o
 -12   3  12        0.51        1.74      1.89 o
 -11   3  12        2.54        4.01      1.85 o
 -10   3  12       10.24        6.96      1.89 o
  -9   3  12       15.27       12.29      2.02 o
  -8   3  12       13.88       16.32      2.09 o
  -7   3  12       24.54       24.52      2.21 o
  -6   3  12        7.90        6.43      1.63 o
  -5   3  12       33.17       30.91      2.52 o
  -4   3  12        0.07       -0.36      1.37 o
  -3   3  12       99.28      101.72      3.70 o
  -2   3  12       92.18      112.13      3.89 o
  -1   3  12       14.15       13.52      1.76 o
   0   3  12        3.85        0.06      1.49 o
   1   3  12        5.08        3.87      1.63 o
   2   3  12       18.77       16.75      1.77 o
   3   3  12        0.04       -1.30      1.30 o
   4   3  12       20.09       18.05      1.93 o
   5   3  12       16.74       13.48      2.26 o
   6   3  12        0.78       -0.25      1.76 o
   7   3  12        0.33       -1.11      1.85 o
   8   3  12        0.01       -1.84      1.84 o
   9   3  12        2.22        3.15      2.18 o
  10   3  12        0.02       -0.42      2.19 o
  11   3  12        9.75       10.89      3.27 o
 -11   4  12        0.39       -1.56      1.92 o
 -10   4  12        3.96        1.85      1.95 o
  -9   4  12        5.55        4.99      1.92 o
  -8   4  12        0.06       -1.06      1.69 o
  -7   4  12        7.80       10.77      2.03 o
  -6   4  12       12.07       18.40      2.31 o
  -5   4  12        0.84        0.84      1.79 o
  -4   4  12       35.22       40.18      3.84 o
  -3   4  12       39.89       40.78      3.06 o
  -2   4  12       18.27       17.71      2.03 o
  -1   4  12        6.27        2.75      1.57 o
   0   4  12       17.29       14.79      2.13 o
   1   4  12        8.73        3.84      1.56 o
   2   4  12        4.27        2.28      1.51 o
   3   4  12       11.58       11.79      1.83 o
   4   4  12        0.02        1.55      1.59 o
   5   4  12        7.20        8.33      2.11 o
   6   4  12        1.65        3.61      1.99 o
   7   4  12        0.23       -1.94      2.01 o
   8   4  12        1.58        0.00      2.51 o
  -6   5  12        2.19        3.31      1.99 o
  -5   5  12        0.18        0.30      1.85 o
  -4   5  12        9.57        9.10      2.04 o
  -3   5  12        2.05        1.86      1.64 o
  -2   5  12        0.00       -1.44      1.44 o
  -1   5  12        1.00       -1.58      1.58 o
   0   5  12        0.14       -1.42      1.42 o
   1   5  12        0.46       -0.36      1.47 o
   2   5  12        0.16        1.50      1.56 o
   3   5  12        0.24        0.39      1.64 o
 -17   0  13        1.74        3.97      2.81 o
 -15   0  13        4.22        6.42      2.46 o
 -13   0  13       89.63      102.99      5.14 o
 -11   0  13       23.50       20.93      2.60 o
  -9   0  13      662.36      674.37     22.64 o
  -7   0  13      769.12      786.05     25.62 o
  -5   0  13        0.00        0.71      1.58 o
  -3   0  13      245.98      220.15      6.73 o
  -1   0  13      267.61      315.13      8.91 o
   1   0  13        7.38        6.65      1.42 o
   3   0  13      471.57      483.04     11.27 o
   5   0  13        5.65        3.93      1.52 o
   7   0  13        0.04       -2.24      2.24 o
   9   0  13        0.71       -1.36      1.64 o
  11   0  13       11.49       10.40      2.42 o
  13   0  13        0.06       -0.12      2.74 o
 -16   1  13        5.21        6.48      2.67 o
 -15   1  13        0.07       -1.05      2.21 o
 -14   1  13       11.02        7.25      2.08 o
 -13   1  13       36.51       35.77      3.77 o
 -12   1  13        0.27       -1.52      1.52 o
 -11   1  13       64.02       54.56      2.26 o
 -10   1  13       35.36       36.05      2.29 o
  -9   1  13      137.31      139.10      4.11 o
  -8   1  13      195.13      204.01      4.43 o
  -7   1  13        0.12       -1.12      1.12 o
  -6   1  13      118.10      114.31      3.51 o
  -5   1  13        0.37       -0.89      1.26 o
  -4   1  13       28.73       29.28      2.01 o
  -3   1  13       32.18       40.60      1.67 o
  -2   1  13      650.77      701.27     14.17 o
  -1   1  13      255.48      257.15      5.33 o
   0   1  13       95.11       95.90      2.91 o
   1   1  13        3.12        1.44      0.75 o
   2   1  13      380.43      355.82      6.84 o
   3   1  13        5.94        5.73      1.14 o
   4   1  13        7.57        5.56      1.13 o
   5   1  13       40.41       37.12      2.59 o
   6   1  13        0.12       -1.06      1.06 o
   7   1  13        2.74       -0.70      1.11 o
   8   1  13        9.25        7.91      1.35 o
   9   1  13        6.56        5.52      1.43 o
  10   1  13        0.09       -0.62      1.44 o
  11   1  13        7.75        7.28      1.97 o
  12   1  13        6.43        5.82      4.27 o
  13   1  13        0.03        0.18      2.25 o
 -15   2  13        2.29        5.80      2.62 o
 -14   2  13        0.79       -2.05      2.05 o
 -13   2  13        1.45       -1.80      2.00 o
 -12   2  13       12.61       11.54      2.88 o
 -11   2  13        1.11       -1.14      1.38 o
 -10   2  13       53.14       57.03      2.64 o
  -9   2  13       68.84       62.90      2.47 o
  -8   2  13       13.73       13.16      1.31 o
  -7   2  13      149.43      147.83      3.45 o
  -6   2  13      156.10      167.52      3.98 o
  -5   2  13        5.69        3.04      1.00 o
  -4   2  13        1.45        0.95      0.78 o
  -3   2  13       16.69       14.25      0.93 o
  -2   2  13       41.47       41.11      1.42 o
  -1   2  13      128.00      129.63      2.64 o
   0   2  13        1.46        2.67      0.82 o
   1   2  13        7.73        4.45      0.94 o
   2   2  13       19.58       16.92      1.72 o
   3   2  13      197.16      200.77      3.93 o
   4   2  13        0.51       -0.93      0.93 o
   5   2  13        3.86       -1.36      1.36 o
   6   2  13       81.43       85.36      3.54 o
   7   2  13       16.11       12.89      1.92 o
   8   2  13        0.77       -2.07      2.07 o
   9   2  13        2.86       -0.54      2.20 o
  10   2  13        0.11        0.67      2.40 o
  11   2  13        0.32        1.12      2.75 o
  12   2  13        0.70        5.19      3.13 o
 -14   3  13        0.00       -0.65      2.33 o
 -13   3  13        4.80        3.76      2.43 o
 -12   3  13        1.37       -0.57      1.80 o
 -11   3  13        5.14        2.14      1.85 o
 -10   3  13        0.04        1.63      1.75 o
  -9   3  13        1.16        0.25      1.63 o
  -8   3  13        3.36        2.24      1.63 o
  -7   3  13        1.73        1.37      1.57 o
  -6   3  13        1.69       -0.26      1.62 o
  -5   3  13        1.72        3.53      1.71 o
  -4   3  13       65.33       71.29      3.19 o
  -3   3  13       16.07       24.81      2.12 o
  -2   3  13      336.44      354.06      9.00 o
  -1   3  13      179.35      190.69      5.59 o
   0   3  13       47.93       46.39      4.61 o
   1   3  13       64.67       63.20      3.32 o
   2   3  13       25.14       19.37      1.89 o
   3   3  13        7.15        5.83      2.71 o
   4   3  13       34.48       34.94      2.51 o
   5   3  13       14.89       15.29      2.35 o
   6   3  13        5.10        3.48      2.04 o
   7   3  13        1.37       -1.52      1.89 o
   8   3  13        3.17        4.71      2.21 o
   9   3  13        2.45        1.00      2.24 o
  10   3  13        4.81        4.20      2.54 o
 -11   4  13        0.99        0.23      1.99 o
 -10   4  13        0.05       -1.53      1.86 o
  -9   4  13        4.25        1.16      1.94 o
  -8   4  13        0.91        1.50      1.80 o
  -7   4  13       19.58       18.43      2.56 o
  -6   4  13        6.86        9.65      2.16 o
  -5   4  13       25.28       29.75      2.71 o
  -4   4  13        0.70        0.66      1.65 o
  -3   4  13       33.92       41.50      3.10 o
  -2   4  13       35.74       42.45      2.64 o
  -1   4  13        0.03       -1.42      1.42 o
   0   4  13        1.54       -1.45      1.86 o
   1   4  13        1.96        0.42      1.46 o
   2   4  13        3.75        6.21      2.05 o
   3   4  13        0.93       -0.66      1.52 o
   4   4  13        3.78        4.68      1.99 o
   5   4  13        0.20        0.04      1.87 o
   6   4  13        0.24       -0.21      2.00 o
   7   4  13        1.19        1.23      2.27 o
  -6   5  13        1.95        0.81      2.29 o
  -5   5  13        0.00       -1.25      1.84 o
  -4   5  13        0.44        1.21      1.89 o
  -3   5  13        0.01       -1.73      1.73 o
  -2   5  13        0.83       -0.97      1.56 o
  -1   5  13        1.28       -1.16      2.07 o
   0   5  13        0.07       -1.74      1.92 o
   1   5  13        0.31       -0.29      1.55 o
   2   5  13        0.01       -1.47      1.52 o
 -16   0  14        0.54       -1.29      2.41 o
 -14   0  14        2.12        0.14      2.10 o
 -12   0  14      264.22      284.30      9.32 o
 -10   0  14        7.96        7.89      2.36 o
  -8   0  14        7.62       10.08      5.48 o
  -6   0  14      284.82      275.92     10.49 o
  -4   0  14       76.71       76.00      3.60 o
  -2   0  14       35.28       28.14      2.11 o
   0   0  14       99.32      101.87      5.35 o
   2   0  14       48.61       41.25      2.19 o
   4   0  14      353.92      355.25      8.86 o
   6   0  14        2.29       -1.63      1.63 o
   8   0  14        0.74       -0.90      1.69 o
  10   0  14        8.89       12.10      2.70 o
  12   0  14        5.94        3.89      2.57 o
 -16   1  14        5.88        6.87      2.72 o
 -15   1  14        4.99        4.95      2.42 o
 -14   1  14        4.54        1.77      1.90 o
 -13   1  14        1.33       -1.11      1.63 o
 -12   1  14        2.92       -0.41      1.62 o
 -11   1  14       94.69       91.50      3.68 o
 -10   1  14       86.72       89.94      3.05 o
  -9   1  14       24.05       28.79      1.86 o
  -8   1  14      926.28      963.15     17.72 o
  -7   1  14       25.27       20.99      1.82 o
  -6   1  14       23.01       20.57      1.69 o
  -5   1  14       31.38       29.15      1.82 o
  -4   1  14        1.59       -0.07      1.05 o
  -3   1  14       35.96       36.25      1.73 o
  -2   1  14       13.44       11.13      1.35 o
  -1   1  14       31.01       27.22      1.92 o
   0   1  14        1.64        1.13      0.97 o
   1   1  14        3.06        2.46      0.76 o
   2   1  14       17.41       11.26      1.30 o
   3   1  14       94.64       90.47      3.13 o
   4   1  14      163.18      164.28      4.54 o
   5   1  14        6.94        4.10      1.38 o
   6   1  14        1.82       -0.38      1.13 o
   7   1  14        4.48        2.08      1.25 o
   8   1  14       43.27       38.58      2.03 o
   9   1  14       11.37       12.72      1.75 o
  10   1  14        5.85        3.67      1.82 o
  11   1  14        3.16        0.67      1.82 o
  12   1  14        0.24        2.44      2.28 o
 -15   2  14       31.88       39.03      3.51 o
 -14   2  14        4.63        2.06      2.31 o
 -13   2  14       15.87       16.15      2.62 o
 -12   2  14       31.40       26.16      3.15 o
 -11   2  14       10.86       11.33      2.05 o
 -10   2  14       60.06       58.89      2.70 o
  -9   2  14        8.85        5.30      1.30 o
  -8   2  14        0.26       -1.10      1.10 o
  -7   2  14       75.20       86.75      2.84 o
  -6   2  14       86.42       76.71      2.65 o
  -5   2  14        4.39        2.99      1.04 o
  -4   2  14       31.38       29.41      1.38 o
  -3   2  14       54.10       56.81      2.06 o
  -2   2  14        2.19        0.45      0.82 o
  -1   2  14      158.48      166.48      3.23 o
   0   2  14     1199.26     1228.71     17.98 o
   1   2  14       20.64       22.24      2.57 o
   2   2  14      118.21      127.05      3.09 o
   3   2  14        0.48        0.36      1.01 o
   4   2  14       15.94       10.03      2.04 o
   5   2  14        0.71       -1.41      1.41 o
   6   2  14        9.07        6.74      1.72 o
   7   2  14       18.38       20.03      3.90 o
   8   2  14        2.88       -0.31      2.22 o
   9   2  14        3.59        0.60      3.48 o
  10   2  14        0.00       -1.42      2.47 o
  11   2  14        0.28        1.72      2.91 o
 -14   3  14        0.89       -1.27      2.78 o
 -13   3  14        0.63       -0.75      2.31 o
 -12   3  14        3.73        0.84      1.93 o
 -11   3  14       13.68       17.33      2.40 o
 -10   3  14        1.84        1.69      1.80 o
  -9   3  14        1.99        1.34      1.71 o
  -8   3  14        0.39       -1.24      1.57 o
  -7   3  14        1.02        0.21      2.14 o
  -6   3  14        1.44        0.07      1.92 o
  -5   3  14      186.08      201.95      5.97 o
  -4   3  14       17.68       23.07      2.17 o
  -3   3  14       23.79       31.90      2.31 o
  -2   3  14        4.02        3.37      1.61 o
  -1   3  14        1.27        0.55      1.49 o
   0   3  14       16.39       16.44      1.90 o
   1   3  14        1.93       -0.46      1.58 o
   2   3  14        2.49        0.44      1.40 o
   3   3  14        0.02       -0.57      1.43 o
   4   3  14        2.08        0.82      1.84 o
   5   3  14       37.72       47.70      3.44 o
   6   3  14        0.23       -1.40      1.90 o
   7   3  14        0.01       -1.34      1.94 o
   8   3  14        2.46        0.55      2.15 o
   9   3  14        1.63        1.17      2.32 o
  10   3  14        0.00        1.09      4.17 o
 -11   4  14        0.09       -1.93      1.93 o
 -10   4  14        0.02       -1.73      1.90 o
  -9   4  14        0.40       -0.88      1.85 o
  -8   4  14        1.40       -1.90      1.90 o
  -7   4  14        1.18        2.32      1.95 o
  -6   4  14       35.97       36.23      3.06 o
  -5   4  14        1.47        0.59      1.87 o
  -4   4  14        0.17       -1.26      1.58 o
  -3   4  14        1.11        0.64      1.64 o
  -2   4  14        9.95        7.28      1.77 o
  -1   4  14        7.29        3.07      1.64 o
   0   4  14        1.17        0.91      1.74 o
   1   4  14        0.88       -1.47      1.47 o
   2   4  14        1.03       -0.51      1.54 o
   3   4  14        2.31        2.23      1.76 o
   4   4  14        2.15        2.12      1.94 o
   5   4  14        0.00       -0.48      1.94 o
   6   4  14        0.30       -2.07      2.07 o
   7   4  14        0.05       -0.36      2.24 o
  -4   5  14        0.29       -0.03      1.84 o
  -3   5  14        0.99       -1.64      1.64 o
  -2   5  14        0.45       -0.07      1.61 o
  -1   5  14        0.22       -1.76      1.76 o
   0   5  14        1.27       -0.10      1.59 o
 -15   0  15        5.04        4.15      2.39 o
 -13   0  15       32.14       34.13      3.22 o
 -11   0  15      127.85      125.08      5.59 o
  -9   0  15      920.44      920.31     30.16 o
  -7   0  15      814.87      822.84     27.02 o
  -5   0  15      199.38      178.59      6.60 o
  -3   0  15        8.63        8.25      1.71 o
  -1   0  15      201.34      213.00      6.76 o
   1   0  15       33.56       34.57      5.37 o
   3   0  15        0.03       -1.35      1.35 o
   5   0  15       87.00       86.44      4.26 o
   7   0  15       12.52        9.15      2.16 o
   9   0  15       12.63       15.40      2.35 o
  11   0  15       14.31       15.37      3.25 o
 -16   1  15        0.49        1.74      2.55 o
 -15   1  15        0.11        1.39      2.32 o
 -14   1  15        2.33        0.95      2.02 o
 -13   1  15        6.29        8.46      2.07 o
 -12   1  15        0.54        0.18      1.58 o
 -11   1  15      167.49      173.29      5.14 o
 -10   1  15       25.78       29.95      2.27 o
  -9   1  15       34.11       38.84      2.38 o
  -8   1  15       81.36       81.23      3.10 o
  -7   1  15      256.50      238.11      6.10 o
  -6   1  15       48.37       46.63      2.30 o
  -5   1  15      224.60      226.15      6.07 o
  -4   1  15      112.50       95.84      4.85 o
  -3   1  15        0.25        0.34      0.82 o
  -2   1  15       80.80       75.48      3.09 o
  -1   1  15       88.99       79.83      2.85 o
   0   1  15        1.35       -0.69      0.82 o
   1   1  15      361.20      359.02      7.12 o
   2   1  15      253.38      237.68      5.11 o
   3   1  15       24.01       21.48      1.84 o
   4   1  15        9.18        8.59      1.53 o
   5   1  15      125.39      137.26      4.13 o
   6   1  15       16.26       13.32      1.46 o
   7   1  15        7.76        7.25      1.40 o
   8   1  15       14.42       13.78      1.60 o
   9   1  15        3.00       -0.06      1.50 o
  10   1  15        2.73        0.68      1.77 o
  11   1  15        0.57       -2.04      2.04 o
  12   1  15        0.00       -0.09      2.23 o
 -15   2  15        3.33        4.62      2.62 o
 -14   2  15        7.02        5.12      2.45 o
 -13   2  15        3.37        1.00      2.16 o
 -12   2  15        1.93        1.35      2.07 o
 -11   2  15        0.00       -1.41      1.95 o
 -10   2  15        0.38       -1.33      1.33 o
  -9   2  15       28.56       24.73      1.92 o
  -8   2  15        0.76       -1.28      1.28 o
  -7   2  15      100.21       98.99      3.34 o
  -6   2  15      100.08      114.61      3.29 o
  -5   2  15        0.01       -0.98      0.98 o
  -4   2  15       53.34       50.06      1.91 o
  -3   2  15      118.27      110.25      2.87 o
  -2   2  15      172.86      181.36      3.69 o
  -1   2  15        6.32        5.22      1.10 o
   0   2  15       26.45       29.87      1.47 o
   1   2  15      114.02      125.13      3.13 o
   2   2  15       18.57       20.00      1.37 o
   3   2  15       35.11       28.22      1.74 o
   4   2  15        8.94        5.35      1.65 o
   5   2  15        2.01        2.40      1.55 o
   6   2  15       23.22       17.31      2.94 o
   7   2  15        8.25        8.07      2.65 o
   8   2  15        1.07        2.55      2.45 o
   9   2  15        0.06       -2.16      2.16 o
  10   2  15        0.09       -1.67      2.53 o
  11   2  15        0.10        0.52      2.83 o
 -13   3  15        6.68       11.68      2.83 o
 -12   3  15        0.12       -2.06      2.40 o
 -11   3  15        4.04        4.09      1.97 o
 -10   3  15        0.00       -1.70      1.70 o
  -9   3  15        0.01       -1.84      1.84 o
  -8   3  15       17.58       21.03      2.67 o
  -7   3  15        5.05        4.83      2.01 o
  -6   3  15       10.15        9.77      2.12 o
  -5   3  15        0.04        3.14      1.67 o
  -4   3  15      227.75      226.88      6.52 o
  -3   3  15       39.55       43.38      4.26 o
  -2   3  15        1.70       -0.97      1.52 o
  -1   3  15       79.35       82.02      3.46 o
   0   3  15       52.59       53.41      2.87 o
   1   3  15       47.72       46.72      2.96 o
   2   3  15       31.30       31.12      3.34 o
   3   3  15        2.87        3.30      1.57 o
   4   3  15        2.80        2.67      1.96 o
   5   3  15        3.34        2.21      2.02 o
   6   3  15        0.05       -0.76      1.94 o
   7   3  15        0.00       -0.33      2.04 o
   8   3  15        0.60        0.65      2.24 o
   9   3  15        1.53        2.02      2.47 o
 -10   4  15        0.36       -0.30      2.26 o
  -9   4  15        7.64        4.33      2.30 o
  -8   4  15        0.73        0.26      2.13 o
  -7   4  15        0.00       -1.33      1.94 o
  -6   4  15        5.50        4.95      2.16 o
  -5   4  15        0.58       -0.56      1.91 o
  -4   4  15        5.87        6.48      1.88 o
  -3   4  15        5.53        8.21      1.87 o
  -2   4  15        8.97       11.05      1.90 o
  -1   4  15        9.02        7.71      1.81 o
   0   4  15        0.10       -2.64      2.64 o
   1   4  15        0.01       -0.80      1.51 o
   2   4  15        0.33       -0.51      1.56 o
   3   4  15        1.65        1.64      2.29 o
   4   4  15        0.36        0.99      2.02 o
   5   4  15        2.29        2.33      2.19 o
   6   4  15        0.04       -2.07      2.07 o
 -16   0  16        0.20       -0.71      2.50 o
 -14   0  16       11.70       17.16      2.81 o
 -12   0  16       49.21       54.77      4.00 o
 -10   0  16       57.37       66.14      5.00 o
  -8   0  16       68.28       55.35      4.73 o
  -6   0  16      460.87      443.44     16.76 o
  -4   0  16       30.10       27.43      2.45 o
  -2   0  16       49.41       44.91      2.83 o
   0   0  16       64.02       57.97      3.18 o
   2   0  16        5.13        7.66      1.59 o
   4   0  16       11.55        4.33      2.11 o
   6   0  16      106.26      111.61      4.96 o
   8   0  16        0.06       -1.79      1.79 o
  10   0  16       22.12       25.81      2.86 o
 -16   1  16        0.03       -0.01      2.49 o
 -15   1  16        3.43        1.86      2.52 o
 -14   1  16        0.18       -1.82      1.82 o
 -13   1  16       17.18       19.92      2.42 o
 -12   1  16        1.58        0.74      1.62 o
 -11   1  16       20.61       16.72      2.06 o
 -10   1  16      164.69      168.26      5.09 o
  -9   1  16        3.63        0.39      1.53 o
  -8   1  16       74.74       72.48      3.58 o
  -7   1  16      275.13      268.85      6.68 o
  -6   1  16      129.10      124.70      4.61 o
  -5   1  16        9.22        7.56      1.95 o
  -4   1  16        0.39       -1.17      1.17 o
  -3   1  16        1.30        0.29      0.82 o
  -2   1  16       32.28       28.12      2.35 o
  -1   1  16       69.56       66.08      2.87 o
   0   1  16       77.56       71.31      3.21 o
   1   1  16      295.84      301.76      6.26 o
   2   1  16      268.36      277.54      5.87 o
   3   1  16       98.86       99.72      3.46 o
   4   1  16       78.11       90.08      3.32 o
   5   1  16       44.29       38.05      2.24 o
   6   1  16        4.11        2.44      1.50 o
   7   1  16        0.06       -1.34      1.34 o
   8   1  16       12.37       11.19      1.74 o
   9   1  16        1.51        3.37      1.80 o
  10   1  16        0.65        1.59      1.85 o
  11   1  16        0.45       -0.97      2.09 o
 -15   2  16        6.13        6.81      2.76 o
 -14   2  16        0.40       -1.35      2.30 o
 -13   2  16        2.04        1.85      2.54 o
 -12   2  16        0.05       -1.30      2.03 o
 -11   2  16        2.80        0.56      2.03 o
 -10   2  16       50.32       48.34      3.33 o
  -9   2  16        4.97        6.18      1.63 o
  -8   2  16       30.57       28.56      1.98 o
  -7   2  16        1.50        2.00      1.38 o
  -6   2  16      292.04      300.32      6.94 o
  -5   2  16       28.39       33.67      1.98 o
  -4   2  16      147.42      156.74      4.14 o
  -3   2  16       31.70       29.28      2.00 o
  -2   2  16      455.31      458.02      9.00 o
  -1   2  16      108.47      111.70      2.97 o
   0   2  16       14.27       11.21      1.29 o
   1   2  16      176.32      184.46      4.39 o
   2   2  16      164.17      173.22      4.92 o
   3   2  16        2.42        0.97      1.54 o
   4   2  16        4.71        3.47      1.60 o
   5   2  16        2.22        0.58      2.18 o
   6   2  16        0.00       -1.62      2.14 o
   7   2  16       27.37       32.35      3.64 o
   8   2  16        0.50        1.86      3.88 o
   9   2  16        0.04       -2.33      2.33 o
  10   2  16        0.48       -1.94      4.06 o
 -13   3  16       21.32       28.03      3.46 o
 -12   3  16        0.47       -1.90      3.85 o
 -11   3  16        2.85        1.79      2.29 o
 -10   3  16        1.18       -1.97      1.97 o
  -9   3  16        0.02       -0.97      1.96 o
  -8   3  16        7.72       10.12      2.38 o
  -7   3  16       10.13        9.85      2.24 o
  -6   3  16        0.12        1.12      1.89 o
  -5   3  16       76.73       87.05      6.26 o
  -4   3  16       12.09       19.73      2.21 o
  -3   3  16        0.85        0.77      1.62 o
  -2   3  16        0.20       -1.48      1.80 o
  -1   3  16        2.12        1.95      1.57 o
   0   3  16        0.87       -1.42      1.42 o
   1   3  16       10.13        9.39      1.99 o
   2   3  16        5.16        2.44      1.56 o
   3   3  16       10.28        9.16      2.18 o
   4   3  16        6.97        4.69      2.13 o
   5   3  16        0.01        0.34      1.97 o
   6   3  16        0.30       -1.93      1.93 o
   7   3  16        0.26       -2.11      2.11 o
   8   3  16        0.50       -0.78      2.32 o
 -10   4  16        0.10       -1.52      2.40 o
  -9   4  16        0.26       -1.99      1.99 o
  -8   4  16        1.69        1.06      2.14 o
  -7   4  16        2.02       -0.50      2.05 o
  -6   4  16        3.22        1.88      1.99 o
  -5   4  16        5.52        3.63      2.04 o
  -4   4  16        0.91        0.52      2.45 o
  -3   4  16        4.36        5.54      1.85 o
  -2   4  16       17.59       18.63      2.50 o
  -1   4  16        0.41       -1.60      1.60 o
   0   4  16        0.02        1.94      1.85 o
   1   4  16        1.28        1.12      1.68 o
   2   4  16        0.01       -1.64      1.82 o
   3   4  16        2.30        0.49      3.72 o
   4   4  16        4.75        6.53      2.33 o
   5   4  16        0.02       -0.97      2.15 o
 -15   0  17        6.58       11.19      2.88 o
 -13   0  17        2.87        1.90      2.20 o
 -11   0  17       51.87       59.14      3.92 o
  -9   0  17      115.30      136.89      7.16 o
  -7   0  17      406.57      418.21     19.32 o
  -5   0  17       80.58       66.38      3.93 o
  -3   0  17        4.44        2.10      1.77 o
  -1   0  17        4.02        2.83      1.70 o
   1   0  17      139.69      124.68      8.56 o
   3   0  17      965.72     1008.52     26.17 o
   5   0  17      281.76      311.92      9.65 o
   7   0  17        4.52        3.47      1.98 o
   9   0  17        1.22        3.35      2.15 o
  11   0  17        0.00       -2.63      2.63 o
 -15   1  17        0.23       -1.45      2.36 o
 -14   1  17        9.09       14.89      2.75 o
 -13   1  17        1.43       -1.78      1.78 o
 -12   1  17       12.75       15.40      2.23 o
 -11   1  17        5.68        3.56      1.69 o
 -10   1  17       66.16       62.63      3.08 o
  -9   1  17        0.00       -1.48      1.48 o
  -8   1  17       51.40       49.85      3.59 o
  -7   1  17       32.31       33.73      2.61 o
  -6   1  17      103.73       96.75      4.12 o
  -5   1  17      224.31      192.04      5.97 o
  -4   1  17       24.45       19.34      2.16 o
  -3   1  17       53.63       48.48      2.29 o
  -2   1  17       41.22       33.92      2.35 o
  -1   1  17      273.27      272.67      7.43 o
   0   1  17      451.06      441.21     10.83 o
   1   1  17       96.96       98.44      3.15 o
   2   1  17        4.80        5.62      1.15 o
   3   1  17        6.13        5.38      1.45 o
   4   1  17       45.17       54.67      3.26 o
   5   1  17        3.20        1.85      1.46 o
   6   1  17        0.56       -1.41      1.41 o
   7   1  17       24.40       28.04      2.53 o
   8   1  17       34.72       41.95      2.42 o
   9   1  17        1.67       -1.74      1.74 o
  10   1  17        0.02        2.30      2.13 o
  11   1  17        0.70       -1.32      2.10 o
 -14   2  17        0.62        0.58      2.39 o
 -13   2  17        1.99       -1.10      2.18 o
 -12   2  17        3.41        2.64      2.22 o
 -11   2  17        7.26        8.14      2.33 o
 -10   2  17       12.93       10.50      2.37 o
  -9   2  17       93.09       92.68      5.19 o
  -8   2  17       97.61      108.51      3.74 o
  -7   2  17        4.95        2.31      1.47 o
  -6   2  17        0.36        2.71      1.42 o
  -5   2  17        2.78        3.32      1.45 o
  -4   2  17        6.04        7.35      1.60 o
  -3   2  17      235.97      226.21      5.15 o
  -2   2  17       48.11       46.60      2.09 o
  -1   2  17       17.15       19.82      2.02 o
   0   2  17        5.96        4.15      1.29 o
   1   2  17        0.64       -0.24      1.25 o
   2   2  17       11.58       11.38      1.39 o
   3   2  17        0.90       -0.73      1.47 o
   4   2  17        2.03       -1.11      2.18 o
   5   2  17        0.37       -0.68      2.13 o
   6   2  17        7.35        6.91      2.67 o
   7   2  17        4.26        5.93      2.70 o
   8   2  17        0.68        1.74      3.91 o
   9   2  17        0.63       -2.50      2.50 o
  10   2  17        0.02       -1.38      2.82 o
 -13   3  17        0.97        2.11      3.88 o
 -12   3  17        0.98       -1.15      2.28 o
 -11   3  17        0.02       -1.04      3.02 o
 -10   3  17        0.67       -1.66      2.06 o
  -9   3  17        0.43       -1.97      1.97 o
  -8   3  17       27.66       25.13      2.86 o
  -7   3  17        0.03        0.94      1.95 o
  -6   3  17       24.21       19.38      2.56 o
  -5   3  17       38.28       47.10      3.35 o
  -4   3  17      138.40      159.32      6.04 o
  -3   3  17        0.22       -1.05      2.38 o
  -2   3  17        2.16        0.41      1.62 o
  -1   3  17        0.00       -1.18      1.55 o
   0   3  17        4.27        2.50      1.59 o
   1   3  17        0.13       -1.56      1.56 o
   2   3  17        1.46       -1.63      1.77 o
   3   3  17        0.98        2.37      1.99 o
   4   3  17        9.99       12.13      2.50 o
   5   3  17        1.20        0.49      2.04 o
   6   3  17        0.57       -2.09      2.09 o
   7   3  17        0.40       -0.17      2.27 o
   8   3  17        0.05        0.96      2.42 o
  -9   4  17        0.82       -2.09      2.09 o
  -8   4  17        1.07        2.70      2.24 o
  -7   4  17        1.77        2.96      2.14 o
  -6   4  17        1.00        1.72      2.05 o
  -5   4  17        0.00       -1.89      1.89 o
  -4   4  17        0.04        0.66      1.97 o
  -3   4  17        8.99        8.63      2.24 o
  -2   4  17        0.00        0.56      1.73 o
  -1   4  17        2.27        0.66      1.70 o
   0   4  17        0.97        0.24      1.90 o
   1   4  17        0.66       -0.38      2.01 o
   2   4  17        3.00        1.79      2.13 o
   3   4  17       12.29       12.40      2.54 o
   4   4  17        0.07        2.13      2.26 o
 -14   0  18        4.59        7.61      2.63 o
 -12   0  18       28.55       26.68      3.75 o
 -10   0  18       10.66        7.48      2.96 o
  -8   0  18        6.68        0.89      2.44 o
  -6   0  18       43.73       29.54      3.70 o
  -4   0  18       18.42       19.18      3.13 o
  -2   0  18       19.35       22.44      5.52 o
   0   0  18      116.02      119.30      9.00 o
   2   0  18      458.45      444.25     15.94 o
   4   0  18       40.56       33.09      3.13 o
   6   0  18       13.47        6.64      2.11 o
   8   0  18       25.61       26.94      2.82 o
  10   0  18       19.79       19.17      3.43 o
 -15   1  18        4.21        3.74      2.63 o
 -14   1  18       22.95       26.57      3.24 o
 -13   1  18        9.91       13.18      2.32 o
 -12   1  18        0.23       -1.00      1.78 o
 -11   1  18        0.48       -0.69      1.56 o
 -10   1  18       49.21       46.83      2.70 o
  -9   1  18        5.43        0.60      1.69 o
  -8   1  18       49.58       49.65      3.02 o
  -7   1  18        5.94       10.07      1.99 o
  -6   1  18        4.51       -2.54      2.54 o
  -5   1  18      117.20       96.09      4.02 o
  -4   1  18       47.37       34.17      2.52 o
  -3   1  18        0.44       -1.55      1.55 o
  -2   1  18       53.08       48.37      2.76 o
  -1   1  18      229.93      225.33      6.55 o
   0   1  18      124.09      138.85      4.73 o
   1   1  18       30.93       33.23      1.90 o
   2   1  18       22.10       21.95      1.88 o
   3   1  18       82.48       89.85      3.42 o
   4   1  18       80.98       93.82      3.59 o
   5   1  18       52.26       53.04      2.71 o
   6   1  18        8.28        7.39      2.00 o
   7   1  18       10.59       10.51      2.14 o
   8   1  18        0.11       -1.77      2.18 o
   9   1  18        0.40        1.35      2.36 o
  10   1  18        0.00       -3.58      6.55 o
 -14   2  18        0.37       -2.05      2.42 o
 -13   2  18        4.61        3.48      2.41 o
 -12   2  18        0.73       -1.12      2.79 o
 -11   2  18       11.13       11.31      2.50 o
 -10   2  18        0.56       -1.51      1.99 o
  -9   2  18        6.07        4.14      2.17 o
  -8   2  18       80.67       70.37      4.16 o
  -7   2  18        0.18       -1.52      1.52 o
  -6   2  18      159.06      165.36      4.68 o
  -5   2  18       34.25       39.57      2.23 o
  -4   2  18      167.08      165.40      4.61 o
  -3   2  18       82.38       86.86      2.94 o
  -2   2  18       51.48       48.68      2.17 o
  -1   2  18        1.36       -1.23      1.23 o
   0   2  18        1.71       -1.15      1.15 o
   1   2  18        0.06       -1.16      1.16 o
   2   2  18        0.34       -0.42      1.55 o
   3   2  18        0.10       -1.45      2.15 o
   4   2  18        0.53       -0.89      2.20 o
   5   2  18        4.27        3.29      2.48 o
   6   2  18       20.36       23.83      3.51 o
   7   2  18        0.07       -0.63      2.48 o
   8   2  18        0.43       -3.24      4.38 o
   9   2  18        0.39        0.66      2.95 o
 -12   3  18        3.65        1.24      3.01 o
 -11   3  18        0.35       -1.25      2.32 o
 -10   3  18        0.13        0.42      2.19 o
  -9   3  18        6.29        1.36      2.12 o
  -8   3  18       22.06       23.93      2.95 o
  -7   3  18       22.42       22.43      3.48 o
  -6   3  18       22.53       27.35      3.27 o
  -5   3  18        2.01        0.42      1.93 o
  -4   3  18        5.53        7.44      2.51 o
  -3   3  18       11.78       14.49      2.10 o
  -2   3  18       12.03       12.03      2.35 o
  -1   3  18       52.25       56.43      3.43 o
   0   3  18        0.77       -1.55      1.55 o
   1   3  18        0.08       -2.13      2.13 o
   2   3  18        2.45        0.07      1.98 o
   3   3  18        3.25        4.29      2.18 o
   4   3  18        3.42        4.22      2.21 o
   5   3  18        4.02        8.09      2.53 o
   6   3  18        3.28        1.19      2.33 o
   7   3  18        0.48        2.26      2.51 o
  -8   4  18        0.67        2.56      2.58 o
  -7   4  18        0.01       -1.64      2.12 o
  -6   4  18        0.66       -0.11      2.95 o
  -5   4  18       13.13       13.06      2.90 o
  -4   4  18        0.09        0.47      1.98 o
  -3   4  18        9.97       12.81      2.43 o
  -2   4  18        1.99        2.26      2.07 o
  -1   4  18        0.45       -0.80      1.74 o
   0   4  18        0.01       -0.58      2.45 o
   1   4  18        0.02        0.48      2.08 o
   2   4  18        0.05       -0.83      2.10 o
   3   4  18        0.32        0.23      2.29 o
 -15   0  19       28.86       32.41      4.22 o
 -13   0  19       34.21       40.09      3.60 o
 -11   0  19       52.53       68.20      7.40 o
  -9   0  19        2.37       -0.57      2.37 o
  -7   0  19        3.88        3.94      2.52 o
  -5   0  19        7.48       -2.14      2.14 o
  -3   0  19      208.22      178.85      7.97 o
  -1   0  19       26.51       18.89      2.92 o
   1   0  19      699.68      734.10     24.59 o
   3   0  19      131.39      142.34      7.36 o
   5   0  19      153.22      170.77      6.47 o
   7   0  19        0.54       -0.98      1.97 o
   9   0  19        2.79        1.75      2.26 o
 -15   1  19        6.61        9.01      2.80 o
 -14   1  19        2.12       -0.40      2.45 o
 -13   1  19       18.62       26.73      2.77 o
 -12   1  19        3.74        2.60      1.95 o
 -11   1  19        0.41       -1.49      1.72 o
 -10   1  19        3.71        4.35      1.71 o
  -9   1  19       61.26       57.07      3.67 o
  -8   1  19        0.54       -1.59      1.59 o
  -7   1  19       10.75        2.75      1.83 o
  -6   1  19        1.27       -0.19      1.64 o
  -5   1  19       67.52       62.57      3.31 o
  -4   1  19       41.23       36.96      2.56 o
  -3   1  19        2.44       -1.47      1.47 o
  -2   1  19        0.08       -1.46      1.46 o
  -1   1  19       85.46       92.32      3.87 o
   0   1  19      112.09      126.91      4.02 o
   1   1  19        1.43       -0.40      1.15 o
   2   1  19        0.00       -0.65      1.34 o
   3   1  19       53.56       59.65      2.83 o
   4   1  19        0.35       -1.51      1.51 o
   5   1  19       18.28       17.67      2.25 o
   6   1  19       51.92       45.80      3.01 o
   7   1  19       11.04       10.80      2.20 o
   8   1  19        0.47        1.23      2.29 o
   9   1  19        1.60        1.65      2.95 o
 -14   2  19        0.04       -1.36      2.51 o
 -13   2  19        1.10        0.06      2.38 o
 -12   2  19        0.26       -2.09      2.09 o
 -11   2  19        5.15        4.19      2.30 o
 -10   2  19        9.70        8.97      2.45 o
  -9   2  19        5.45        6.50      2.25 o
  -8   2  19       26.21       24.76      2.78 o
  -7   2  19       11.42       11.83      2.69 o
  -6   2  19       14.80       15.25      2.07 o
  -5   2  19       10.25        3.84      1.76 o
  -4   2  19       10.76       10.28      1.68 o
  -3   2  19        1.06       -1.24      1.24 o
  -2   2  19       31.03       27.69      1.82 o
  -1   2  19        0.12       -1.10      1.10 o
   0   2  19        1.65        0.65      1.33 o
   1   2  19       44.51       47.38      3.31 o
   2   2  19        0.00       -1.82      1.82 o
   3   2  19        0.00        1.96      2.81 o
   4   2  19        0.18       -1.68      2.29 o
   5   2  19        0.06        0.94      2.52 o
   6   2  19        2.28       -1.03      2.53 o
   7   2  19        4.51        6.00      3.02 o
   8   2  19        0.46       -2.73      2.73 o
 -12   3  19        0.17       -0.42      2.86 o
 -11   3  19        1.12        0.44      2.41 o
 -10   3  19        1.79        3.52      2.37 o
  -9   3  19        0.32       -2.02      2.02 o
  -8   3  19        0.00       -1.07      2.07 o
  -7   3  19       38.73       36.79      3.38 o
  -6   3  19       23.82       27.85      3.02 o
  -5   3  19       14.89       12.22      2.49 o
  -4   3  19        0.72       -1.97      1.97 o
  -3   3  19       47.43       59.28      3.70 o
  -2   3  19        9.53       12.73      2.07 o
  -1   3  19        0.32       -0.59      1.64 o
   0   3  19        0.18       -1.55      1.55 o
   1   3  19        7.75       10.91      2.88 o
   2   3  19        2.18       -1.33      2.83 o
   3   3  19        1.52        0.12      2.08 o
   4   3  19        5.57        0.79      2.26 o
   5   3  19        3.12        5.41      2.42 o
   6   3  19        3.52        3.00      2.52 o
  -7   4  19        3.99        6.24      2.52 o
  -6   4  19        2.25        5.48      2.29 o
  -5   4  19        4.87        5.70      2.38 o
  -4   4  19        0.38        2.50      2.15 o
  -3   4  19        4.21        6.22      2.25 o
  -2   4  19       18.83       24.35      2.81 o
  -1   4  19        1.01        0.82      2.43 o
   0   4  19        0.12       -2.42      2.42 o
   1   4  19       14.84       19.22      2.92 o
   2   4  19        0.66        0.40      2.24 o
 -14   0  20        2.02        3.35      2.64 o
 -12   0  20       73.55       72.85      4.51 o
 -10   0  20       13.67       10.95      3.16 o
  -8   0  20       76.06       68.79      5.17 o
  -6   0  20        1.06        0.50      2.29 o
  -4   0  20        0.98        2.27      2.28 o
  -2   0  20        0.53        1.43      2.15 o
   0   0  20       32.61       35.29      4.94 o
   2   0  20      143.42      161.95      9.18 o
   4   0  20        9.42        8.17      2.21 o
   6   0  20        1.60        0.17      1.97 o
   8   0  20       13.30       13.00      3.84 o
 -14   1  20       14.79       15.84      3.06 o
 -13   1  20       12.97       22.59      3.17 o
 -12   1  20       11.50       13.09      2.36 o
 -11   1  20        0.02       -0.41      1.82 o
 -10   1  20       25.71       25.49      2.56 o
  -9   1  20        2.55       -1.27      1.74 o
  -8   1  20        2.36       -1.25      1.77 o
  -7   1  20        7.18        5.33      1.92 o
  -6   1  20        0.70       -0.75      1.64 o
  -5   1  20        8.20        4.59      1.74 o
  -4   1  20        8.41        6.55      1.82 o
  -3   1  20       62.87       41.58      2.69 o
  -2   1  20       80.96       79.88      3.70 o
  -1   1  20       45.96       37.28      3.06 o
   0   1  20       10.41       11.88      1.94 o
   1   1  20        2.45       -0.40      1.49 o
   2   1  20        4.43        3.22      1.53 o
   3   1  20      150.26      175.21      5.17 o
   4   1  20       37.46       42.65      3.13 o
   5   1  20       11.16        7.65      2.06 o
   6   1  20        5.82        6.91      2.08 o
   7   1  20        6.48       12.37      2.71 o
   8   1  20        0.61        2.90      3.50 o
   9   1  20        0.71        0.96      3.10 o
 -13   2  20        0.01       -2.36      2.36 o
 -12   2  20        0.86       -2.31      2.31 o
 -11   2  20        0.12       -0.30      2.19 o
 -10   2  20        5.95        6.83      2.32 o
  -9   2  20        4.31        3.44      2.17 o
  -8   2  20        1.79        1.32      2.07 o
  -7   2  20       19.27       16.93      3.15 o
  -6   2  20       40.69       35.39      3.09 o
  -5   2  20        0.67       -1.27      3.29 o
  -4   2  20       19.42       15.03      2.07 o
  -3   2  20        9.09        5.97      1.75 o
  -2   2  20        2.27        1.60      1.41 o
  -1   2  20        1.02        1.01      1.36 o
   0   2  20        2.93        3.37      2.81 o
   1   2  20        0.13        0.68      2.33 o
   2   2  20        0.36       -1.78      1.95 o
   3   2  20        4.34        4.67      2.67 o
   4   2  20        1.34        0.69      2.51 o
   5   2  20       15.34       21.50      3.53 o
   6   2  20       17.99       32.77      4.08 o
   7   2  20        2.78       -0.15      2.94 o
 -11   3  20        1.30        0.46      2.47 o
 -10   3  20        3.03        1.58      2.35 o
  -9   3  20        4.11        2.38      2.34 o
  -8   3  20        1.76        0.90      2.21 o
  -7   3  20       18.01       21.10      2.92 o
  -6   3  20        0.13       -1.99      1.99 o
  -5   3  20        1.43        0.70      2.05 o
  -4   3  20        5.04        1.75      2.10 o
  -3   3  20        2.88       -0.44      2.02 o
  -2   3  20        7.55        7.89      2.26 o
  -1   3  20        2.83        1.57      1.75 o
   0   3  20        1.10       -0.33      2.39 o
   1   3  20        0.10       -1.83      1.83 o
   2   3  20        1.51        2.65      2.19 o
   3   3  20       13.98       16.10      3.08 o
   4   3  20        0.84       -0.11      2.22 o
   5   3  20        0.00       -1.83      2.29 o
  -6   4  20        0.40       -0.46      2.24 o
  -5   4  20       16.56       15.39      2.73 o
  -4   4  20       10.69        9.36      2.51 o
  -3   4  20        0.44        1.49      2.71 o
  -2   4  20        5.48        7.69      2.37 o
  -1   4  20        1.09       -2.97      2.97 o
   0   4  20        0.00        0.41      3.31 o
 -13   0  21       50.14       61.00      4.34 o
 -11   0  21       22.55       27.91      4.11 o
  -9   0  21        2.85       -2.47      2.51 o
  -7   0  21       72.50       68.00      5.28 o
  -5   0  21       38.22       37.07      3.84 o
  -3   0  21      120.25      110.28      6.18 o
  -1   0  21      185.21      180.85      8.33 o
   1   0  21      122.79      119.69      6.66 o
   3   0  21        0.66        0.63      2.55 o
   5   0  21        1.04       -0.78      1.89 o
   7   0  21        0.22       -1.53      2.08 o
 -14   1  21        0.01       -0.78      2.52 o
 -13   1  21        0.14       -2.37      2.37 o
 -12   1  21        0.36       -1.86      1.86 o
 -11   1  21       13.96       11.53      2.31 o
 -10   1  21       11.79       16.25      2.36 o
  -9   1  21       57.83       56.74      3.97 o
  -8   1  21       11.11        6.29      2.03 o
  -7   1  21        0.26       -1.47      1.65 o
  -6   1  21       92.41       90.56      4.12 o
  -5   1  21        4.97        1.91      1.70 o
  -4   1  21        2.57        2.74      1.68 o
  -3   1  21        1.05       -1.39      1.49 o
  -2   1  21        0.48        0.97      1.60 o
  -1   1  21       10.39        9.68      2.53 o
   0   1  21        9.85        9.36      1.94 o
   1   1  21        1.38        0.14      1.86 o
   2   1  21        7.91        9.26      2.00 o
   3   1  21       11.35       16.79      2.53 o
   4   1  21       15.94       16.60      2.29 o
   5   1  21        0.82        1.56      1.87 o
   6   1  21        1.14        0.72      2.30 o
   7   1  21       10.09        5.49      3.22 o
   8   1  21        0.01        1.95      3.12 o
 -13   2  21        0.32       -1.93      2.49 o
 -12   2  21        2.75        2.18      2.48 o
 -11   2  21        0.09       -1.12      2.21 o
 -10   2  21        3.14        4.06      2.35 o
  -9   2  21        2.73        0.41      2.13 o
  -8   2  21        0.14       -0.35      2.04 o
  -7   2  21        9.91        8.34      2.38 o
  -6   2  21        0.72       -0.63      2.02 o
  -5   2  21       11.25       10.17      3.08 o
  -4   2  21        2.35        0.33      2.20 o
  -3   2  21        0.05       -1.46      1.76 o
  -2   2  21       21.65       21.12      2.54 o
  -1   2  21        0.41       -1.48      1.48 o
   0   2  21        0.63       -1.17      1.88 o
   1   2  21        0.42       -0.41      2.34 o
   2   2  21        4.97        5.79      2.31 o
   3   2  21        1.03        2.58      2.60 o
   4   2  21        2.55        1.62      2.71 o
   5   2  21       28.33       39.64      5.85 o
   6   2  21        5.15        2.38      3.10 o
   7   2  21        0.50       -2.87      2.87 o
 -10   3  21        0.05       -1.06      2.42 o
  -9   3  21        3.81        3.72      2.41 o
  -8   3  21        0.00       -2.10      2.10 o
  -7   3  21        1.82        3.12      3.03 o
  -6   3  21       12.86       16.12      2.75 o
  -5   3  21       15.35       14.36      2.61 o
  -4   3  21        6.85        5.05      2.26 o
  -3   3  21        1.41        1.05      2.03 o
  -2   3  21        0.12        0.02      1.99 o
  -1   3  21        9.41        7.32      2.77 o
   0   3  21       10.22       13.49      3.13 o
   1   3  21        1.02       -0.78      2.10 o
   2   3  21        0.62       -0.88      2.12 o
   3   3  21        0.04       -2.13      2.13 o
   4   3  21        3.71        0.91      2.42 o
  -3   4  21        0.02       -0.75      4.58 o
 -14   0  22       20.42       22.43      5.62 o
 -12   0  22        4.14        1.10      2.47 o
 -10   0  22       17.60       19.42      3.75 o
  -8   0  22       38.55       32.58      4.10 o
  -6   0  22       22.03       25.19      3.60 o
  -4   0  22       76.00       90.30      5.79 o
  -2   0  22        6.31        4.75      2.61 o
   0   0  22       75.48       87.40      7.94 o
   2   0  22       15.28       13.28      3.11 o
   4   0  22       11.44       10.02      3.07 o
   6   0  22        4.71        0.69      2.87 o
 -13   1  22       13.28       13.61      3.03 o
 -12   1  22        4.84       -0.11      2.42 o
 -11   1  22        5.21        4.70      2.31 o
 -10   1  22        5.65        3.20      2.04 o
  -9   1  22        3.16        4.63      2.39 o
  -8   1  22        6.24        4.65      2.29 o
  -7   1  22        0.09       -1.90      1.90 o
  -6   1  22       11.32       12.46      2.14 o
  -5   1  22       17.44       12.76      2.10 o
  -4   1  22        5.82        1.97      1.80 o
  -3   1  22       10.95       14.51      2.12 o
  -2   1  22        2.61        0.47      1.67 o
  -1   1  22        5.22        6.21      2.20 o
   0   1  22       36.16       37.82      3.80 o
   1   1  22       15.45       15.16      2.61 o
   2   1  22        0.86        0.25      1.75 o
   3   1  22       16.62       23.91      2.78 o
   4   1  22       10.10       10.93      2.22 o
   5   1  22        6.50        7.31      3.36 o
   6   1  22        0.36       -2.06      2.36 o
   7   1  22        0.69        4.79      3.22 o
 -12   2  22        0.51        1.28      2.49 o
 -11   2  22       34.71       47.92      4.09 o
 -10   2  22        5.44        5.11      2.40 o
  -9   2  22        4.63        2.82      2.29 o
  -8   2  22       20.72       21.99      2.89 o
  -7   2  22        0.83       -1.77      2.03 o
  -6   2  22        0.70       -1.53      2.04 o
  -5   2  22        4.14        1.31      2.64 o
  -4   2  22        5.16        2.20      2.03 o
  -3   2  22        9.47       12.18      2.34 o
  -2   2  22        1.00       -1.98      2.63 o
  -1   2  22        0.00        0.34      4.57 o
   0   2  22        0.16       -2.10      2.22 o
   1   2  22       13.65       15.80      3.36 o
   2   2  22        1.47        2.99      2.96 o
   3   2  22        0.01        0.62      2.35 o
   4   2  22       12.60        5.56      3.27 o
   5   2  22        1.24        0.44      2.88 o
   6   2  22       16.58       25.62      4.09 o
  -9   3  22        0.27       -2.26      2.26 o
  -8   3  22        1.65        4.40      2.42 o
  -7   3  22        1.83        0.89      2.29 o
  -6   3  22        0.13        0.21      2.16 o
  -5   3  22        5.54        4.72      2.35 o
  -4   3  22        1.93        3.81      2.26 o
  -3   3  22        1.52        0.88      2.12 o
  -2   3  22        0.01        1.40      2.62 o
  -1   3  22        0.07       -0.69      2.48 o
   0   3  22        2.16       -0.52      3.34 o
   1   3  22        8.00        9.32      3.15 o
   2   3  22        0.51        0.44      2.36 o
   3   3  22        1.02       -2.31      2.31 o
 -13   0  23       43.50       58.66      7.59 o
 -11   0  23        0.05       -0.14      3.02 o
  -9   0  23        0.04       -1.55      3.24 o
  -7   0  23       32.58       21.35      6.27 o
  -5   0  23        7.12        9.44      2.97 o
  -3   0  23       38.41       28.71      3.69 o
  -1   0  23        0.89        1.10      2.53 o
   1   0  23        4.36        3.05      2.73 o
   3   0  23        5.25        5.24      2.94 o
   5   0  23        1.16       -0.02      2.92 o
   7   0  23        1.85       -0.73      4.62 o
 -13   1  23        0.01       -0.43      2.47 o
 -12   1  23       48.26       50.31      4.77 o
 -11   1  23        0.39       -2.04      2.15 o
 -10   1  23       10.27        9.53      2.37 o
  -9   1  23       23.99       29.96      3.38 o
  -8   1  23       19.72       22.54      3.07 o
  -7   1  23        4.65        3.62      2.25 o
  -6   1  23        0.88        0.91      2.07 o
  -5   1  23       40.65       43.47      3.47 o
  -4   1  23        5.26        3.60      2.17 o
  -3   1  23        8.57        8.93      2.36 o
  -2   1  23       11.87       12.16      2.47 o
  -1   1  23        0.09       -1.34      2.00 o
   0   1  23        6.17        7.20      2.80 o
   1   1  23       21.47       23.65      3.01 o
   2   1  23        8.54       10.73      2.62 o
   3   1  23        6.63        6.14      2.05 o
   4   1  23        1.08       -1.06      2.52 o
   5   1  23        0.07       -2.23      2.23 o
   6   1  23        7.67        8.69      3.50 o
 -11   2  23       10.78       12.79      3.13 o
 -10   2  23        1.48        1.93      2.48 o
  -9   2  23        0.62       -0.82      2.19 o
  -8   2  23        1.28        0.36      2.31 o
  -7   2  23       16.39       23.09      2.95 o
  -6   2  23        0.12       -0.88      3.53 o
  -5   2  23        0.90        3.72      2.77 o
  -4   2  23       32.50       32.40      3.10 o
  -3   2  23        0.09        0.11      1.98 o
  -2   2  23        7.07        7.68      2.89 o
  -1   2  23        2.11       -0.59      2.61 o
   0   2  23        0.18       -3.13      3.13 o
   1   2  23        5.17        5.70      2.48 o
   2   2  23        5.19        3.72      2.48 o
   3   2  23       11.97       17.87      3.14 o
   4   2  23        1.80        2.00      3.08 o
   5   2  23        1.80        3.80      6.28 o
  -8   3  23        0.42        1.66      2.43 o
  -7   3  23        0.66       -1.17      2.25 o
  -6   3  23       28.90       35.66      3.65 o
  -5   3  23       16.21       22.88      3.06 o
  -4   3  23        0.85       -1.39      2.18 o
  -3   3  23        4.20        4.78      2.80 o
  -2   3  23        0.47       -1.35      2.60 o
  -1   3  23        0.99       -1.19      2.59 o
   0   3  23        1.41        1.80      3.63 o
   1   3  23        0.39        3.04      2.82 o
   2   3  23        0.12        0.41      2.75 o
 -12   0  24       32.14       38.67      6.64 o
 -10   0  24       40.29       56.08      5.39 o
  -8   0  24       10.70        5.91      4.77 o
  -6   0  24        4.01        1.93      2.72 o
  -4   0  24       10.44        8.88      3.97 o
  -2   0  24       17.97       16.41      3.52 o
   0   0  24       27.46       29.58      4.28 o
   2   0  24        4.40        4.93      2.98 o
   4   0  24        0.12       -2.70      2.70 o
   6   0  24        0.01       -3.98      4.35 o
 -12   1  24        7.75        6.63      2.93 o
 -11   1  24       11.33       18.13      4.23 o
 -10   1  24        0.25        1.46      2.19 o
  -9   1  24       12.67       12.67      2.96 o
  -8   1  24        7.50        9.71      2.68 o
  -7   1  24        0.09       -2.13      2.13 o
  -6   1  24       11.51        7.80      2.72 o
  -5   1  24        1.93        0.50      2.13 o
  -4   1  24        1.75       -1.96      1.96 o
  -3   1  24        2.43        3.54      2.26 o
  -2   1  24       44.48       38.74      3.46 o
  -1   1  24        0.89       -1.99      1.99 o
   0   1  24        0.46       -2.34      2.34 o
   1   1  24        8.28        6.10      2.49 o
   2   1  24        0.01       -1.83      2.19 o
   3   1  24        1.07        0.49      2.43 o
   4   1  24        7.93        5.68      2.74 o
   5   1  24        1.74        2.68      3.25 o
 -10   2  24       30.14       31.95      3.54 o
  -9   2  24        5.99        4.60      2.57 o
  -8   2  24        5.97        5.66      2.74 o
  -7   2  24        0.83        1.64      2.29 o
  -6   2  24        3.08        2.67      2.87 o
  -5   2  24       13.20       15.65      3.51 o
  -4   2  24        9.61       12.68      2.64 o
  -3   2  24       30.85       34.35      4.19 o
  -2   2  24        0.03       -0.87      2.67 o
  -1   2  24       13.58       11.17      3.24 o
   0   2  24        0.49       -2.01      3.23 o
   1   2  24        8.02        7.05      3.10 o
   2   2  24       13.51       20.42      3.20 o
   3   2  24        3.04       -0.24      2.57 o
   4   2  24        1.02       -2.29      2.74 o
  -7   3  24        2.36        4.79      5.37 o
  -6   3  24        1.00        2.28      2.47 o
  -5   3  24       15.38       18.93      2.97 o
  -4   3  24        4.21        2.92      2.39 o
  -3   3  24        0.46        0.66      2.86 o
  -2   3  24       10.88        9.77      5.45 o
  -1   3  24        2.45        1.72      3.63 o
   0   3  24        1.01       -0.77      2.74 o
 -11   0  25        1.80       -1.91      4.23 o
  -9   0  25       16.80       36.80      4.80 o
  -7   0  25       88.69      104.90      9.81 o
  -5   0  25        1.09       -0.98      2.63 o
  -3   0  25        4.87        4.15      2.82 o
  -1   0  25       13.43        5.41      3.98 o
   1   0  25        6.35        9.34      3.29 o
   3   0  25        7.24       -0.33      4.29 o
 -11   1  25       56.13       65.60      8.18 o
 -10   1  25        0.95       -1.19      3.23 o
  -9   1  25        0.04       -0.26      2.52 o
  -8   1  25        7.35        8.15      2.78 o
  -7   1  25        1.27        0.26      2.37 o
  -6   1  25        5.39        2.42      2.38 o
  -5   1  25       17.10       15.46      2.86 o
  -4   1  25        4.42        2.19      2.46 o
  -3   1  25        2.15        0.01      2.19 o
  -2   1  25       17.35       20.90      3.01 o
  -1   1  25        1.36       -1.19      2.20 o
   0   1  25        1.89       -1.31      2.70 o
   1   1  25       12.92       15.63      2.98 o
   2   1  25        0.14       -2.10      2.35 o
   3   1  25        0.97       -0.39      2.95 o
   4   1  25        1.40       -1.22      3.06 o
  -9   2  25        9.16       11.25      2.95 o
  -8   2  25        0.00       -1.57      2.41 o
  -7   2  25        0.03       -1.03      2.36 o
  -6   2  25        0.00        2.17      2.89 o
  -5   2  25        2.64       -1.25      2.09 o
  -4   2  25       48.89       50.64      3.86 o
  -3   2  25       11.08       16.82      3.59 o
  -2   2  25        6.63        8.43      3.30 o
  -1   2  25        0.11       -2.53      2.58 o
   0   2  25        6.90        1.45      3.73 o
   1   2  25        0.03       -1.59      2.86 o
   2   2  25        0.51        0.00      2.96 o
 -10   0  26       16.71        9.75      5.18 o
  -8   0  26       10.43       14.72      3.89 o
  -6   0  26        5.95        6.18      3.30 o
  -4   0  26       15.76       17.06      3.69 o
  -2   0  26        0.00       -1.97      2.77 o
   0   0  26       13.77       15.35      3.63 o
   2   0  26        4.68        6.10      4.94 o
 -10   1  26        8.73       11.60      4.05 o
  -9   1  26       18.21       20.20      5.57 o
  -8   1  26        0.00       -3.62      3.62 o
  -7   1  26        6.00       11.03      2.98 o
  -6   1  26        8.69        9.14      2.77 o
  -5   1  26        4.48        4.00      2.48 o
  -4   1  26        2.97       -2.17      2.27 o
  -3   1  26       17.18       17.19      2.99 o
  -2   1  26       26.05       34.04      3.59 o
  -1   1  26       25.32       21.68      3.80 o
   0   1  26        0.87       -1.70      2.39 o
   1   1  26        2.40       -0.05      2.53 o
   2   1  26       10.24       11.94      6.89 o
   3   1  26        0.00        0.46      3.17 o
  -8   2  26        1.09       -2.47      2.47 o
  -7   2  26        0.03       -2.33      2.33 o
  -6   2  26        0.04       -1.62      2.35 o
  -5   2  26        0.26       -2.16      2.16 o
  -4   2  26        5.65        8.39      3.41 o
  -3   2  26        9.75       13.73      3.73 o
  -2   2  26        0.70        0.49      2.93 o
  -1   2  26        1.05       -1.10      3.55 o
   0   2  26        0.60        1.82      3.89 o
  -9   0  27       51.86       45.37      7.13 o
  -7   0  27       11.01       15.36      5.20 o
  -5   0  27        0.16       -2.58      2.91 o
  -3   0  27        7.88        9.59      3.43 o
  -1   0  27       29.16       31.45      5.91 o
   1   0  27        3.68        2.05      4.52 o
  -9   1  27       12.49       15.67      4.21 o
  -8   1  27        5.35        7.08      3.74 o
  -7   1  27        0.27       -2.45      3.16 o
  -6   1  27        0.13        0.50      3.19 o
  -5   1  27        6.36        6.42      2.79 o
  -4   1  27        2.74       -1.31      2.42 o
  -3   1  27        0.04       -2.01      2.44 o
  -2   1  27       18.53       20.77      4.16 o
  -1   1  27       11.07        4.25      4.46 o
   0   1  27        0.83       -2.93      2.93 o
   1   1  27        0.85       -0.16      3.16 o
  -5   2  27        1.42        1.49      4.43 o
  -4   2  27        4.51        3.66      3.20 o
  -3   2  27        0.05       -2.74      2.74 o
  -8   0  28        2.97       -0.70      4.44 o
  -6   0  28       20.25       30.21      6.28 o
  -4   0  28        0.43       -3.71      3.71 o
  -2   0  28        1.24       -3.69      3.69 o
   0   0  28       52.94       62.20      8.07 o
  -6   1  28        1.97       -0.66      3.36 o
  -5   1  28        5.09        2.91      3.50 o
  -4   1  28        0.04       -3.09      3.09 o
  -3   1  28        0.19       -5.41      5.41 o
  -2   1  28        0.79       -2.96      3.25 o
 
